# Supplementary material for: Construction of a Genome-Scale Kinetic Model of Mycobacterium Tuberculosis Using Generic Rate Equations
Source: Metabolites. 2012 Jul 3;2(3):382–97. doi: 10.3390/metabo2030382 (PMC3901218; doi:10.3390/metabo2030382)
Supplement: Supplementary File 2 — Supplementary (ZIP, 74 KB) [file metabolites-02-00382-s002.zip › Supplementary File 2 - Glycerol at 0.5 mmolgDW.xml]

<?xml version="1.0" encoding="UTF-8"?>
<sbml xmlns="http://www.sbml.org/sbml/level2" xmlns:html="http://www.w3.org/1999/xhtml" xmlns:jigcell="http://www.sbml.org/2001/ns/jigcell" xmlns:math="http://www.w3.org/1998/Math/MathML" xmlns:rdf="http://www.w3.org/1999/02/22-rdf-syntax-ns#" xmlns:sbml="http://www.sbml.org/sbml/level2" xmlns:xlink="http://www.w3.org/1999/xlink" level="2" version="1">
  <model name="GSMN_TB-Vtr">
    <listOfCompartments>
      <compartment id="Cell" name="Cell" spatialDimensions="1" size="1.0" />
      <compartment id="Extra_organism" spatialDimensions="1" size="1.0" />
      <compartment id="Cytosol" spatialDimensions="1" size="1.0" outside="Extra_organism" />
    </listOfCompartments>
    <listOfSpecies>
      <species id="M_DHLIPOYLPROTEIN_c" name="DHLIPOYLPROTEIN" compartment="Cytosol" initialConcentration="1.0" boundaryCondition="false" charge="0" />
      <species id="M_PTC_c" name="PTC" compartment="Cytosol" initialConcentration="1.0" boundaryCondition="false" charge="0" />
      <species id="M_NACxt_b" name="NACxt" compartment="Extra_organism" initialConcentration="1.0" boundaryCondition="true" charge="0" />
      <species id="M_NONANOYL_COA_c" name="NONANOYL-COA" compartment="Cytosol" initialConcentration="1.0" boundaryCondition="false" charge="0" />
      <species id="M_AHMMP_c" name="AHMMP" compartment="Cytosol" initialConcentration="1.0" boundaryCondition="false" charge="0" />
      <species id="M_CO_II_c" name="CO-II" compartment="Cytosol" initialConcentration="1.0" boundaryCondition="false" charge="0" />
      <species id="M_ORNxt_b" name="ORNxt" compartment="Extra_organism" initialConcentration="1.0" boundaryCondition="true" charge="0" />
      <species id="M_MBTE_LYS_c" name="MBTE-LYS" compartment="Cytosol" initialConcentration="1.0" boundaryCondition="false" charge="0" />
      <species id="M_DIM_CYTO_c" name="DIM-CYTO" compartment="Cytosol" initialConcentration="1.0" boundaryCondition="false" charge="0" />
      <species id="M_MEROACYL_AMP_c" name="MEROACYL-AMP" compartment="Cytosol" initialConcentration="1.0" boundaryCondition="false" charge="0" />
      <species id="M_SPRMD_c" name="SPRMD" compartment="Cytosol" initialConcentration="1.0" boundaryCondition="false" charge="0" />
      <species id="M_DAxt_b" name="DAxt" compartment="Extra_organism" initialConcentration="1.0" boundaryCondition="true" charge="0" />
      <species id="M_NONADECANOATExt_b" name="NONADECANOATExt" compartment="Extra_organism" initialConcentration="1.0" boundaryCondition="true" charge="0" />
      <species id="M_EICOSANOYL_COA_c" name="EICOSANOYL-COA" compartment="Cytosol" initialConcentration="1.0" boundaryCondition="false" charge="0" />
      <species id="M_METTHF_c" name="METTHF" compartment="Cytosol" initialConcentration="1.0" boundaryCondition="false" charge="0" />
      <species id="M_OSBCOA_c" name="OSBCOA" compartment="Cytosol" initialConcentration="1.0" boundaryCondition="false" charge="0" />
      <species id="M_DETHIOBIOTIN_c" name="DETHIOBIOTIN" compartment="Cytosol" initialConcentration="1.0" boundaryCondition="false" charge="0" />
      <species id="M_OCTADECANOYL_ACP_c" name="OCTADECANOYL-ACP" compartment="Cytosol" initialConcentration="1.0" boundaryCondition="false" charge="0" />
      <species id="M_AC3PIM4_c" name="AC3PIM4" compartment="Cytosol" initialConcentration="1.0" boundaryCondition="false" charge="0" />
      <species id="M_PHSER_c" name="PHSER" compartment="Cytosol" initialConcentration="1.0" boundaryCondition="false" charge="0" />
      <species id="M_AC3PIM2_c" name="AC3PIM2" compartment="Cytosol" initialConcentration="1.0" boundaryCondition="false" charge="0" />
      <species id="M_RL5P_c" name="RL5P" compartment="Cytosol" initialConcentration="1.0" boundaryCondition="false" charge="0" />
      <species id="M_VAL_c" name="VAL" compartment="Cytosol" initialConcentration="1.0" boundaryCondition="false" charge="0" />
      <species id="M_AC3PIM1_c" name="AC3PIM1" compartment="Cytosol" initialConcentration="1.0" boundaryCondition="false" charge="0" />
      <species id="M_HEXANOATE_c" name="HEXANOATE" compartment="Cytosol" initialConcentration="1.0" boundaryCondition="false" charge="0" />
      <species id="M_TAGxt_b" name="TAGxt" compartment="Extra_organism" initialConcentration="1.0" boundaryCondition="true" charge="0" />
      <species id="M_CIS_DELTA_2_19" name="CIS-DELTA-2-19,37-ENOYL-C56-ACYL-ACP" compartment="Cytosol" initialConcentration="1.0" boundaryCondition="false" charge="0" />
      <species id="M_PROTOHEME_FE2_c" name="PROTOHEME-FE2" compartment="Cytosol" initialConcentration="1.0" boundaryCondition="false" charge="0" />
      <species id="M_GLCxt_b" name="GLCxt" compartment="Extra_organism" initialConcentration="1.0" boundaryCondition="true" charge="0" />
      <species id="M_5MTA_c" name="5MTA" compartment="Cytosol" initialConcentration="1.0" boundaryCondition="false" charge="0" />
      <species id="M_NG_INS_c" name="NG-INS" compartment="Cytosol" initialConcentration="1.0" boundaryCondition="false" charge="0" />
      <species id="M_PROPANOATE_c" name="PROPANOATE" compartment="Cytosol" initialConcentration="1.0" boundaryCondition="false" charge="0" />
      <species id="M_ACCOA_c" name="ACCOA" compartment="Cytosol" initialConcentration="1.0" boundaryCondition="false" charge="0" />
      <species id="M_TS_PROTEIN_c" name="TS-PROTEIN" compartment="Cytosol" initialConcentration="1.0" boundaryCondition="false" charge="0" />
      <species id="M_GN_c" name="GN" compartment="Cytosol" initialConcentration="1.0" boundaryCondition="false" charge="0" />
      <species id="M_IBUTCOA_c" name="IBUTCOA" compartment="Cytosol" initialConcentration="1.0" boundaryCondition="false" charge="0" />
      <species id="M_GL_c" name="GL" compartment="Cytosol" initialConcentration="1.0" boundaryCondition="false" charge="0" />
      <species id="M_HEPTADECANOYL_ACP_c" name="HEPTADECANOYL-ACP" compartment="Cytosol" initialConcentration="1.0" boundaryCondition="false" charge="0" />
      <species id="M_LAM_c" name="LAM" compartment="Cytosol" initialConcentration="1.0" boundaryCondition="false" charge="0" />
      <species id="M_MAS_c" name="MAS" compartment="Cytosol" initialConcentration="1.0" boundaryCondition="false" charge="0" />
      <species id="M_PTT_c" name="PTT" compartment="Cytosol" initialConcentration="1.0" boundaryCondition="false" charge="0" />
      <species id="M_MLTxt_b" name="MLTxt" compartment="Extra_organism" initialConcentration="1.0" boundaryCondition="true" charge="0" />
      <species id="M_MAHMPPP_c" name="MAHMPPP" compartment="Cytosol" initialConcentration="1.0" boundaryCondition="false" charge="0" />
      <species id="M_GLUCxt_b" name="GLUCxt" compartment="Extra_organism" initialConcentration="1.0" boundaryCondition="true" charge="0" />
      <species id="M_LAC_c" name="LAC" compartment="Cytosol" initialConcentration="1.0" boundaryCondition="false" charge="0" />
      <species id="M_PRPP_c" name="PRPP" compartment="Cytosol" initialConcentration="1.0" boundaryCondition="false" charge="0" />
      <species id="M_PIxt_b" name="PIxt" compartment="Extra_organism" initialConcentration="1.0" boundaryCondition="true" charge="0" />
      <species id="M_DALA_c" name="DALA" compartment="Cytosol" initialConcentration="1.0" boundaryCondition="false" charge="0" />
      <species id="M_MAL_c" name="MAL" compartment="Cytosol" initialConcentration="1.0" boundaryCondition="false" charge="0" />
      <species id="M_MAN_c" name="MAN" compartment="Cytosol" initialConcentration="1.0" boundaryCondition="false" charge="0" />
      <species id="M_DTTP_c" name="DTTP" compartment="Cytosol" initialConcentration="1.0" boundaryCondition="false" charge="0" />
      <species id="M_CYCLOPROPYL_MEROACYL_ACP_c" name="CYCLOPROPYL-MEROACYL-ACP" compartment="Cytosol" initialConcentration="1.0" boundaryCondition="false" charge="0" />
      <species id="M_ASER_c" name="ASER" compartment="Cytosol" initialConcentration="1.0" boundaryCondition="false" charge="0" />
      <species id="M_IMACP_c" name="IMACP" compartment="Cytosol" initialConcentration="1.0" boundaryCondition="false" charge="0" />
      <species id="M_MPET_c" name="MPET" compartment="Cytosol" initialConcentration="1.0" boundaryCondition="false" charge="0" />
      <species id="M_PEPTIDOGLYCAN_c" name="PEPTIDOGLYCAN" compartment="Cytosol" initialConcentration="1.0" boundaryCondition="false" charge="0" />
      <species id="M_PENTA" name="PENTA-METHYL-TRICONTANOYL-COA" compartment="Cytosol" initialConcentration="1.0" boundaryCondition="false" charge="0" />
      <species id="M_OSLHSER_c" name="OSLHSER" compartment="Cytosol" initialConcentration="1.0" boundaryCondition="false" charge="0" />
      <species id="M_PTHIOCERANOYL_COA_c" name="PTHIOCERANOYL-COA" compartment="Cytosol" initialConcentration="1.0" boundaryCondition="false" charge="0" />
      <species id="M_BIOTIN_c" name="BIOTIN" compartment="Cytosol" initialConcentration="1.0" boundaryCondition="false" charge="0" />
      <species id="M_HMGLUTCOA_c" name="HMGLUTCOA" compartment="Cytosol" initialConcentration="1.0" boundaryCondition="false" charge="0" />
      <species id="M_HMBUTCOA_c" name="HMBUTCOA" compartment="Cytosol" initialConcentration="1.0" boundaryCondition="false" charge="0" />
      <species id="M_DPCOA_c" name="DPCOA" compartment="Cytosol" initialConcentration="1.0" boundaryCondition="false" charge="0" />
      <species id="M_HMB4PP_c" name="HMB4PP" compartment="Cytosol" initialConcentration="1.0" boundaryCondition="false" charge="0" />
      <species id="M_NO2_c" name="NO2" compartment="Cytosol" initialConcentration="1.0" boundaryCondition="false" charge="0" />
      <species id="M_NO3_c" name="NO3" compartment="Cytosol" initialConcentration="1.0" boundaryCondition="false" charge="0" />
      <species id="M_LLCT_c" name="LLCT" compartment="Cytosol" initialConcentration="1.0" boundaryCondition="false" charge="0" />
      <species id="M_NACD_c" name="NACD" compartment="Cytosol" initialConcentration="1.0" boundaryCondition="false" charge="0" />
      <species id="M_GGPP_c" name="GGPP" compartment="Cytosol" initialConcentration="1.0" boundaryCondition="false" charge="0" />
      <species id="M_PRECORIN_5_c" name="PRECORIN-5" compartment="Cytosol" initialConcentration="1.0" boundaryCondition="false" charge="0" />
      <species id="M_ASP4P_c" name="ASP4P" compartment="Cytosol" initialConcentration="1.0" boundaryCondition="false" charge="0" />
      <species id="M_SAM_2_OXOBUTANOATE_c" name="SAM-2-OXOBUTANOATE" compartment="Cytosol" initialConcentration="1.0" boundaryCondition="false" charge="0" />
      <species id="M_MACRCOA_c" name="MACRCOA" compartment="Cytosol" initialConcentration="1.0" boundaryCondition="false" charge="0" />
      <species id="M_BIOTIN_CO2_c" name="BIOTIN-CO2" compartment="Cytosol" initialConcentration="1.0" boundaryCondition="false" charge="0" />
      <species id="M_PRECORIN_2_c" name="PRECORIN-2" compartment="Cytosol" initialConcentration="1.0" boundaryCondition="false" charge="0" />
      <species id="M_OICAP_c" name="OICAP" compartment="Cytosol" initialConcentration="1.0" boundaryCondition="false" charge="0" />
      <species id="M_PENTA_METHYL_TRICONTANOYL_c" name="PENTA-METHYL-TRICONTANOYL" compartment="Cytosol" initialConcentration="1.0" boundaryCondition="false" charge="0" />
      <species id="M_CDP_c" name="CDP" compartment="Cytosol" initialConcentration="1.0" boundaryCondition="false" charge="0" />
      <species id="M_MALACP_c" name="MALACP" compartment="Cytosol" initialConcentration="1.0" boundaryCondition="false" charge="0" />
      <species id="M_NAGDPP_c" name="NAGDPP" compartment="Cytosol" initialConcentration="1.0" boundaryCondition="false" charge="0" />
      <species id="M_DPPPR_c" name="DPPPR" compartment="Cytosol" initialConcentration="1.0" boundaryCondition="false" charge="0" />
      <species id="M_CIS_DELTA_2_19_31_ENOYL_C50_ACYL_ACP_c" name="CIS-DELTA-2-19,31-ENOYL-C50-ACYL-ACP" compartment="Cytosol" initialConcentration="1.0" boundaryCondition="false" charge="0" />
      <species id="M_CIS_DELTA_13_ENOYL_C32_ACYL_ACP_c" name="CIS-DELTA-13-ENOYL-C32-ACYL-ACP" compartment="Cytosol" initialConcentration="1.0" boundaryCondition="false" charge="0" />
      <species id="M_IGP_c" name="IGP" compartment="Cytosol" initialConcentration="1.0" boundaryCondition="false" charge="0" />
      <species id="M_NACN_c" name="NACN" compartment="Cytosol" initialConcentration="1.0" boundaryCondition="false" charge="0" />
      <species id="M_APO_LIPO_c" name="APO-LIPO" compartment="Cytosol" initialConcentration="1.0" boundaryCondition="false" charge="0" />
      <species id="M_AICAR_c" name="AICAR" compartment="Cytosol" initialConcentration="1.0" boundaryCondition="false" charge="0" />
      <species id="M_MOLYBDOPTERIN_c" name="MOLYBDOPTERIN" compartment="Cytosol" initialConcentration="1.0" boundaryCondition="false" charge="0" />
      <species id="M_CIS_DELTA_3_DODECANOYL_COA_c" name="CIS-DELTA-3-DODECANOYL-COA" compartment="Cytosol" initialConcentration="1.0" boundaryCondition="false" charge="0" />
      <species id="M_9_OCTADECENOATExt_b" name="9-OCTADECENOATExt" compartment="Extra_organism" initialConcentration="1.0" boundaryCondition="true" charge="0" />
      <species id="M_AHTD_c" name="AHTD" compartment="Cytosol" initialConcentration="1.0" boundaryCondition="false" charge="0" />
      <species id="M_PRECORIN_4B_c" name="PRECORIN-4B" compartment="Cytosol" initialConcentration="1.0" boundaryCondition="false" charge="0" />
      <species id="M_AC2PIM2_c" name="AC2PIM2" compartment="Cytosol" initialConcentration="1.0" boundaryCondition="false" charge="0" />
      <species id="M_AC2PIM1_c" name="AC2PIM1" compartment="Cytosol" initialConcentration="1.0" boundaryCondition="false" charge="0" />
      <species id="M_MI_c" name="MI" compartment="Cytosol" initialConcentration="1.0" boundaryCondition="false" charge="0" />
      <species id="M_MK_c" name="MK" compartment="Cytosol" initialConcentration="1.0" boundaryCondition="false" charge="0" />
      <species id="M_INS_c" name="INS" compartment="Cytosol" initialConcentration="1.0" boundaryCondition="false" charge="0" />
      <species id="M_ACTAC_c" name="ACTAC" compartment="Cytosol" initialConcentration="1.0" boundaryCondition="false" charge="0" />
      <species id="M_DHAP_c" name="DHAP" compartment="Cytosol" initialConcentration="1.0" boundaryCondition="false" charge="0" />
      <species id="M_DHMVA_c" name="DHMVA" compartment="Cytosol" initialConcentration="1.0" boundaryCondition="false" charge="0" />
      <species id="M_MAACCOA_c" name="MAACCOA" compartment="Cytosol" initialConcentration="1.0" boundaryCondition="false" charge="0" />
      <species id="M_FE3xt_b" name="FE3xt" compartment="Extra_organism" initialConcentration="1.0" boundaryCondition="true" charge="0" />
      <species id="M_DGLYCERATE_c" name="DGLYCERATE" compartment="Cytosol" initialConcentration="1.0" boundaryCondition="false" charge="0" />
      <species id="M_CTP_c" name="CTP" compartment="Cytosol" initialConcentration="1.0" boundaryCondition="false" charge="0" />
      <species id="M_GLN_c" name="GLN" compartment="Cytosol" initialConcentration="1.0" boundaryCondition="false" charge="0" />
      <species id="M_DIM_c" name="DIM" compartment="Cytosol" initialConcentration="1.0" boundaryCondition="false" charge="0" />
      <species id="M_GLC_c" name="GLC" compartment="Cytosol" initialConcentration="1.0" boundaryCondition="false" charge="0" />
      <species id="M_HEXACOSANOATExt_b" name="HEXACOSANOATExt" compartment="Extra_organism" initialConcentration="1.0" boundaryCondition="true" charge="0" />
      <species id="M_GDPMAN_c" name="GDPMAN" compartment="Cytosol" initialConcentration="1.0" boundaryCondition="false" charge="0" />
      <species id="M_GLX_c" name="GLX" compartment="Cytosol" initialConcentration="1.0" boundaryCondition="false" charge="0" />
      <species id="M_GLY_c" name="GLY" compartment="Cytosol" initialConcentration="1.0" boundaryCondition="false" charge="0" />
      <species id="M_DHSK_c" name="DHSK" compartment="Cytosol" initialConcentration="1.0" boundaryCondition="false" charge="0" />
      <species id="M_SME_c" name="SME" compartment="Cytosol" initialConcentration="1.0" boundaryCondition="false" charge="0" />
      <species id="M_AKG_c" name="AKG" compartment="Cytosol" initialConcentration="1.0" boundaryCondition="false" charge="0" />
      <species id="M_GLU_c" name="GLU" compartment="Cytosol" initialConcentration="1.0" boundaryCondition="false" charge="0" />
      <species id="M_FO_c" name="FO" compartment="Cytosol" initialConcentration="1.0" boundaryCondition="false" charge="0" />
      <species id="M_DTDP4DH6DMAN_c" name="DTDP4DH6DMAN" compartment="Cytosol" initialConcentration="1.0" boundaryCondition="false" charge="0" />
      <species id="M_TETRADECANOATExt_b" name="TETRADECANOATExt" compartment="Extra_organism" initialConcentration="1.0" boundaryCondition="true" charge="0" />
      <species id="M_HEXADECANOATExt_b" name="HEXADECANOATExt" compartment="Extra_organism" initialConcentration="1.0" boundaryCondition="true" charge="0" />
      <species id="M_HYDROGENOBYRINATE_A_C_DIAMIDE_c" name="HYDROGENOBYRINATE-A-C-DIAMIDE" compartment="Cytosol" initialConcentration="1.0" boundaryCondition="false" charge="0" />
      <species id="M_ASPxt_b" name="ASPxt" compartment="Extra_organism" initialConcentration="1.0" boundaryCondition="true" charge="0" />
      <species id="M_HYDROXYAKG_c" name="HYDROXYAKG" compartment="Cytosol" initialConcentration="1.0" boundaryCondition="false" charge="0" />
      <species id="M_BSA_c" name="BSA" compartment="Cytosol" initialConcentration="1.0" boundaryCondition="false" charge="0" />
      <species id="M_RIBxt_b" name="RIBxt" compartment="Extra_organism" initialConcentration="1.0" boundaryCondition="true" charge="0" />
      <species id="M_G1P_c" name="G1P" compartment="Cytosol" initialConcentration="1.0" boundaryCondition="false" charge="0" />
      <species id="M_FMN_c" name="FMN" compartment="Cytosol" initialConcentration="1.0" boundaryCondition="false" charge="0" />
      <species id="M_VALxt_b" name="VALxt" compartment="Extra_organism" initialConcentration="1.0" boundaryCondition="true" charge="0" />
      <species id="M_FERO_c" name="FERO" compartment="Cytosol" initialConcentration="1.0" boundaryCondition="false" charge="0" />
      <species id="M_XANxt_b" name="XANxt" compartment="Extra_organism" initialConcentration="1.0" boundaryCondition="true" charge="0" />
      <species id="M_CIS_DELTA_37_ENOYL_METHY_HYDROXY_C56_ACYL_ACP_c" name="CIS-DELTA-37-ENOYL-METHY-HYDROXY-C56-ACYL-ACP" compartment="Cytosol" initialConcentration="1.0" boundaryCondition="false" charge="0" />
      <species id="M_D8RL_c" name="D8RL" compartment="Cytosol" initialConcentration="1.0" boundaryCondition="false" charge="0" />
      <species id="M_AHHMD_c" name="AHHMD" compartment="Cytosol" initialConcentration="1.0" boundaryCondition="false" charge="0" />
      <species id="M_TREHALOSEMONOMYCOLATE_CY_c" name="TREHALOSEMONOMYCOLATE(CY)" compartment="Cytosol" initialConcentration="1.0" boundaryCondition="false" charge="0" />
      <species id="M_HEPTANOYL_COA_c" name="HEPTANOYL-COA" compartment="Cytosol" initialConcentration="1.0" boundaryCondition="false" charge="0" />
      <species id="M_H2SO3_c" name="H2SO3" compartment="Cytosol" initialConcentration="1.0" boundaryCondition="false" charge="0" />
      <species id="M_ALA_c" name="ALA" compartment="Cytosol" initialConcentration="1.0" boundaryCondition="false" charge="0" />
      <species id="M_ORN_c" name="ORN" compartment="Cytosol" initialConcentration="1.0" boundaryCondition="false" charge="0" />
      <species id="M_DODECANOATExt_b" name="DODECANOATExt" compartment="Extra_organism" initialConcentration="1.0" boundaryCondition="true" charge="0" />
      <species id="M_AHHMP_c" name="AHHMP" compartment="Cytosol" initialConcentration="1.0" boundaryCondition="false" charge="0" />
      <species id="M_2MBECOA_c" name="2MBECOA" compartment="Cytosol" initialConcentration="1.0" boundaryCondition="false" charge="0" />
      <species id="M_SME3P_c" name="SME3P" compartment="Cytosol" initialConcentration="1.0" boundaryCondition="false" charge="0" />
      <species id="M_3PSER_c" name="3PSER" compartment="Cytosol" initialConcentration="1.0" boundaryCondition="false" charge="0" />
      <species id="M_PHOSPHATIDYLCHOLINExt_b" name="PHOSPHATIDYLCHOLINExt" compartment="Extra_organism" initialConcentration="1.0" boundaryCondition="true" charge="0" />
      <species id="M_DPP_c" name="DPP" compartment="Cytosol" initialConcentration="1.0" boundaryCondition="false" charge="0" />
      <species id="M_FERI_c" name="FERI" compartment="Cytosol" initialConcentration="1.0" boundaryCondition="false" charge="0" />
      <species id="M_CAP_c" name="CAP" compartment="Cytosol" initialConcentration="1.0" boundaryCondition="false" charge="0" />
      <species id="M_TREHALOSEMONOMYCOLATE_P_c" name="TREHALOSEMONOMYCOLATE-P" compartment="Cytosol" initialConcentration="1.0" boundaryCondition="false" charge="0" />
      <species id="M_DATP_c" name="DATP" compartment="Cytosol" initialConcentration="1.0" boundaryCondition="false" charge="0" />
      <species id="M_DB4P_c" name="DB4P" compartment="Cytosol" initialConcentration="1.0" boundaryCondition="false" charge="0" />
      <species id="M_AC3PIM5_c" name="AC3PIM5" compartment="Cytosol" initialConcentration="1.0" boundaryCondition="false" charge="0" />
      <species id="M_HEPTADECANOATExt_b" name="HEPTADECANOATExt" compartment="Extra_organism" initialConcentration="1.0" boundaryCondition="true" charge="0" />
      <species id="M_MDAPIM_c" name="MDAPIM" compartment="Cytosol" initialConcentration="1.0" boundaryCondition="false" charge="0" />
      <species id="M_DAPIMxt_b" name="DAPIMxt" compartment="Extra_organism" initialConcentration="1.0" boundaryCondition="true" charge="0" />
      <species id="M_AC3PIM3_c" name="AC3PIM3" compartment="Cytosol" initialConcentration="1.0" boundaryCondition="false" charge="0" />
      <species id="M_CISACONITATE_c" name="CISACONITATE" compartment="Cytosol" initialConcentration="1.0" boundaryCondition="false" charge="0" />
      <species id="M_HIS_c" name="HIS" compartment="Cytosol" initialConcentration="1.0" boundaryCondition="false" charge="0" />
      <species id="M_PHExt_b" name="PHExt" compartment="Extra_organism" initialConcentration="1.0" boundaryCondition="true" charge="0" />
      <species id="M_HEXANOYL_COA_c" name="HEXANOYL-COA" compartment="Cytosol" initialConcentration="1.0" boundaryCondition="false" charge="0" />
      <species id="M_LPPG_c" name="LPPG" compartment="Cytosol" initialConcentration="1.0" boundaryCondition="false" charge="0" />
      <species id="M_LM_c" name="LM" compartment="Cytosol" initialConcentration="1.0" boundaryCondition="false" charge="0" />
      <species id="M_CHOR_c" name="CHOR" compartment="Cytosol" initialConcentration="1.0" boundaryCondition="false" charge="0" />
      <species id="M_LLACxt_b" name="LLACxt" compartment="Extra_organism" initialConcentration="1.0" boundaryCondition="true" charge="0" />
      <species id="M_PGP_c" name="PGP" compartment="Cytosol" initialConcentration="1.0" boundaryCondition="false" charge="0" />
      <species id="M_ADNxt_b" name="ADNxt" compartment="Extra_organism" initialConcentration="1.0" boundaryCondition="true" charge="0" />
      <species id="M_CELB_c" name="CELB" compartment="Cytosol" initialConcentration="1.0" boundaryCondition="false" charge="0" />
      <species id="M_PHOSPHATIDYLCHOLINE_c" name="PHOSPHATIDYLCHOLINE" compartment="Cytosol" initialConcentration="1.0" boundaryCondition="false" charge="0" />
      <species id="M_OCTADECANOYL_COA_c" name="OCTADECANOYL-COA" compartment="Cytosol" initialConcentration="1.0" boundaryCondition="false" charge="0" />
      <species id="M_P5C_c" name="P5C" compartment="Cytosol" initialConcentration="1.0" boundaryCondition="false" charge="0" />
      <species id="M_ACYL_MAS_c" name="ACYL-MAS" compartment="Cytosol" initialConcentration="1.0" boundaryCondition="false" charge="0" />
      <species id="M_TUBERCULOSTEROYL_ACP_c" name="TUBERCULOSTEROYL-ACP" compartment="Cytosol" initialConcentration="1.0" boundaryCondition="false" charge="0" />
      <species id="M_ICIT_c" name="ICIT" compartment="Cytosol" initialConcentration="1.0" boundaryCondition="false" charge="0" />
      <species id="M_FORxt_b" name="FORxt" compartment="Extra_organism" initialConcentration="1.0" boundaryCondition="true" charge="0" />
      <species id="M_NAGA1P_c" name="NAGA1P" compartment="Cytosol" initialConcentration="1.0" boundaryCondition="false" charge="0" />
      <species id="M_NH3_c" name="NH3" compartment="Cytosol" initialConcentration="1.0" boundaryCondition="false" charge="0" />
      <species id="M_GLAC_c" name="GLAC" compartment="Cytosol" initialConcentration="1.0" boundaryCondition="false" charge="0" />
      <species id="M_OMVAL_c" name="OMVAL" compartment="Cytosol" initialConcentration="1.0" boundaryCondition="false" charge="0" />
      <species id="M_UDP_c" name="UDP" compartment="Cytosol" initialConcentration="1.0" boundaryCondition="false" charge="0" />
      <species id="M_HEPTADECANOYL_COA_c" name="HEPTADECANOYL-COA" compartment="Cytosol" initialConcentration="1.0" boundaryCondition="false" charge="0" />
      <species id="M_ADENOSYL_COBRINICACID_A_C_DIAMIDE_c" name="ADENOSYL-COBRINICACID-A-C-DIAMIDE" compartment="Cytosol" initialConcentration="1.0" boundaryCondition="false" charge="0" />
      <species id="M_ACETYLP_c" name="ACETYLP" compartment="Cytosol" initialConcentration="1.0" boundaryCondition="false" charge="0" />
      <species id="M_BIOMASS_c" name="BIOMASS" compartment="Cytosol" initialConcentration="1.0" boundaryCondition="false" charge="0" />
      <species id="M_RIBFLAV_c" name="RIBFLAV" compartment="Cytosol" initialConcentration="1.0" boundaryCondition="false" charge="0" />
      <species id="M_GAL1P_c" name="GAL1P" compartment="Cytosol" initialConcentration="1.0" boundaryCondition="false" charge="0" />
      <species id="M_NONADECANOYL_ACP_c" name="NONADECANOYL-ACP" compartment="Cytosol" initialConcentration="1.0" boundaryCondition="false" charge="0" />
      <species id="M_COB_II_c" name="COB-II" compartment="Cytosol" initialConcentration="1.0" boundaryCondition="false" charge="0" />
      <species id="M_RHAMNAGDPP_c" name="RHAMNAGDPP" compartment="Cytosol" initialConcentration="1.0" boundaryCondition="false" charge="0" />
      <species id="M_GL3Pxt_b" name="GL3Pxt" compartment="Extra_organism" initialConcentration="1.0" boundaryCondition="true" charge="0" />
      <species id="M_AGL3P_c" name="AGL3P" compartment="Cytosol" initialConcentration="1.0" boundaryCondition="false" charge="0" />
      <species id="M_MBTA_SAL_c" name="MBTA-SAL" compartment="Cytosol" initialConcentration="1.0" boundaryCondition="false" charge="0" />
      <species id="M_DMPP_c" name="DMPP" compartment="Cytosol" initialConcentration="1.0" boundaryCondition="false" charge="0" />
      <species id="M_POLYACYLTREHALOSE_c" name="POLYACYLTREHALOSE" compartment="Cytosol" initialConcentration="1.0" boundaryCondition="false" charge="0" />
      <species id="M_7_8_DIAMINONONANOATE_c" name="7-8-DIAMINONONANOATE" compartment="Cytosol" initialConcentration="1.0" boundaryCondition="false" charge="0" />
      <species id="M_MDECPP_c" name="MDECPP" compartment="Cytosol" initialConcentration="1.0" boundaryCondition="false" charge="0" />
      <species id="M_SUCCOA_c" name="SUCCOA" compartment="Cytosol" initialConcentration="1.0" boundaryCondition="false" charge="0" />
      <species id="M_ACYL_TRE_S_COA_c" name="ACYL-TRE-S-COA" compartment="Cytosol" initialConcentration="1.0" boundaryCondition="false" charge="0" />
      <species id="M_NAG_INS_c" name="NAG-INS" compartment="Cytosol" initialConcentration="1.0" boundaryCondition="false" charge="0" />
      <species id="M_SAH_c" name="SAH" compartment="Cytosol" initialConcentration="1.0" boundaryCondition="false" charge="0" />
      <species id="M_IBUTLIPO_c" name="IBUTLIPO" compartment="Cytosol" initialConcentration="1.0" boundaryCondition="false" charge="0" />
      <species id="M_PGL_TB_c" name="PGL-TB" compartment="Cytosol" initialConcentration="1.0" boundaryCondition="false" charge="0" />
      <species id="M_SAM_c" name="SAM" compartment="Cytosol" initialConcentration="1.0" boundaryCondition="false" charge="0" />
      <species id="M_CPAD5P_c" name="CPAD5P" compartment="Cytosol" initialConcentration="1.0" boundaryCondition="false" charge="0" />
      <species id="M_DIACYLTREHALOSE_c" name="DIACYLTREHALOSE" compartment="Cytosol" initialConcentration="1.0" boundaryCondition="false" charge="0" />
      <species id="M_PRO_c" name="PRO" compartment="Cytosol" initialConcentration="1.0" boundaryCondition="false" charge="0" />
      <species id="M_SMALLMOLECULES_c" name="SMALLMOLECULES" compartment="Cytosol" initialConcentration="1.0" boundaryCondition="false" charge="0" />
      <species id="M_PRBATP_c" name="PRBATP" compartment="Cytosol" initialConcentration="1.0" boundaryCondition="false" charge="0" />
      <species id="M_PABA_c" name="PABA" compartment="Cytosol" initialConcentration="1.0" boundaryCondition="false" charge="0" />
      <species id="M_DECANOYL_COA_c" name="DECANOYL-COA" compartment="Cytosol" initialConcentration="1.0" boundaryCondition="false" charge="0" />
      <species id="M_SAP_c" name="SAP" compartment="Cytosol" initialConcentration="1.0" boundaryCondition="false" charge="0" />
      <species id="M_GL3P_c" name="GL3P" compartment="Cytosol" initialConcentration="1.0" boundaryCondition="false" charge="0" />
      <species id="M_NAAD_c" name="NAAD" compartment="Cytosol" initialConcentration="1.0" boundaryCondition="false" charge="0" />
      <species id="M_URA_c" name="URA" compartment="Cytosol" initialConcentration="1.0" boundaryCondition="false" charge="0" />
      <species id="M_BIOMASSxt_b" name="BIOMASSxt" compartment="Extra_organism" initialConcentration="1.0" boundaryCondition="true" charge="0" />
      <species id="M_TETRACOSANOYL_COA_c" name="TETRACOSANOYL-COA" compartment="Cytosol" initialConcentration="1.0" boundaryCondition="false" charge="0" />
      <species id="M_URI_c" name="URI" compartment="Cytosol" initialConcentration="1.0" boundaryCondition="false" charge="0" />
      <species id="M_LIPO_c" name="LIPO" compartment="Cytosol" initialConcentration="1.0" boundaryCondition="false" charge="0" />
      <species id="M_MDE4P_c" name="MDE4P" compartment="Cytosol" initialConcentration="1.0" boundaryCondition="false" charge="0" />
      <species id="M_DIMGP_c" name="DIMGP" compartment="Cytosol" initialConcentration="1.0" boundaryCondition="false" charge="0" />
      <species id="M_SUCCSAL_c" name="SUCCSAL" compartment="Cytosol" initialConcentration="1.0" boundaryCondition="false" charge="0" />
      <species id="M_CITRxt_b" name="CITRxt" compartment="Extra_organism" initialConcentration="1.0" boundaryCondition="true" charge="0" />
      <species id="M_MTR1P_c" name="MTR1P" compartment="Cytosol" initialConcentration="1.0" boundaryCondition="false" charge="0" />
      <species id="M_DIHYDRODIPICOLINATE_c" name="DIHYDRODIPICOLINATE" compartment="Cytosol" initialConcentration="1.0" boundaryCondition="false" charge="0" />
      <species id="M_APS_c" name="APS" compartment="Cytosol" initialConcentration="1.0" boundaryCondition="false" charge="0" />
      <species id="M_bDG6P_c" name="bDG6P" compartment="Cytosol" initialConcentration="1.0" boundaryCondition="false" charge="0" />
      <species id="M_FGAR_c" name="FGAR" compartment="Cytosol" initialConcentration="1.0" boundaryCondition="false" charge="0" />
      <species id="M_HYDROXYPHTHIOCERANOYL_COA_c" name="HYDROXYPHTHIOCERANOYL-COA" compartment="Cytosol" initialConcentration="1.0" boundaryCondition="false" charge="0" />
      <species id="M_N_ACETYL_S_CONJUGATE_c" name="N-ACETYL-S-CONJUGATE" compartment="Cytosol" initialConcentration="1.0" boundaryCondition="false" charge="0" />
      <species id="M_FGAM_c" name="FGAM" compartment="Cytosol" initialConcentration="1.0" boundaryCondition="false" charge="0" />
      <species id="M_CIS_KETO_MEROACYL_ACP_c" name="CIS-KETO-MEROACYL-ACP" compartment="Cytosol" initialConcentration="1.0" boundaryCondition="false" charge="0" />
      <species id="M_MALxt_b" name="MALxt" compartment="Extra_organism" initialConcentration="1.0" boundaryCondition="true" charge="0" />
      <species id="M_TAGbio_c" name="TAGbio" compartment="Cytosol" initialConcentration="1.0" boundaryCondition="false" charge="0" />
      <species id="M_TYR_c" name="TYR" compartment="Cytosol" initialConcentration="1.0" boundaryCondition="false" charge="0" />
      <species id="M_CIS_DELTA_37_ENOYL_DIMETHY_HYDROXY_C56_ACYL_ACP_c" name="CIS-DELTA-37-ENOYL-DIMETHY-HYDROXY-C56-ACYL-ACP" compartment="Cytosol" initialConcentration="1.0" boundaryCondition="false" charge="0" />
      <species id="M_GLUCAN_c" name="GLUCAN" compartment="Cytosol" initialConcentration="1.0" boundaryCondition="false" charge="0" />
      <species id="M_NONADECANOYL_COA_c" name="NONADECANOYL-COA" compartment="Cytosol" initialConcentration="1.0" boundaryCondition="false" charge="0" />
      <species id="M_cAMP_c" name="cAMP" compartment="Cytosol" initialConcentration="1.0" boundaryCondition="false" charge="0" />
      <species id="M_ACALxt_b" name="ACALxt" compartment="Extra_organism" initialConcentration="1.0" boundaryCondition="true" charge="0" />
      <species id="M_MGLUTCOA_c" name="MGLUTCOA" compartment="Cytosol" initialConcentration="1.0" boundaryCondition="false" charge="0" />
      <species id="M_DX5P_c" name="DX5P" compartment="Cytosol" initialConcentration="1.0" boundaryCondition="false" charge="0" />
      <species id="M_DALAxt_b" name="DALAxt" compartment="Extra_organism" initialConcentration="1.0" boundaryCondition="true" charge="0" />
      <species id="M_FUM_c" name="FUM" compartment="Cytosol" initialConcentration="1.0" boundaryCondition="false" charge="0" />
      <species id="M_PAPS_c" name="PAPS" compartment="Cytosol" initialConcentration="1.0" boundaryCondition="false" charge="0" />
      <species id="M_PENTADECANOATE_c" name="PENTADECANOATE" compartment="Cytosol" initialConcentration="1.0" boundaryCondition="false" charge="0" />
      <species id="M_X5P_c" name="X5P" compartment="Cytosol" initialConcentration="1.0" boundaryCondition="false" charge="0" />
      <species id="M_CAIR_c" name="CAIR" compartment="Cytosol" initialConcentration="1.0" boundaryCondition="false" charge="0" />
      <species id="M_PRECORIN_3A_c" name="PRECORIN-3A" compartment="Cytosol" initialConcentration="1.0" boundaryCondition="false" charge="0" />
      <species id="M_PRFICA_c" name="PRFICA" compartment="Cytosol" initialConcentration="1.0" boundaryCondition="false" charge="0" />
      <species id="M_SAICAR_c" name="SAICAR" compartment="Cytosol" initialConcentration="1.0" boundaryCondition="false" charge="0" />
      <species id="M_F1P_c" name="F1P" compartment="Cytosol" initialConcentration="1.0" boundaryCondition="false" charge="0" />
      <species id="M_PHPAA_COA_c" name="PHPAA-COA" compartment="Cytosol" initialConcentration="1.0" boundaryCondition="false" charge="0" />
      <species id="M_MO2xt_b" name="MO2xt" compartment="Extra_organism" initialConcentration="1.0" boundaryCondition="true" charge="0" />
      <species id="M_DHPT_c" name="DHPT" compartment="Cytosol" initialConcentration="1.0" boundaryCondition="false" charge="0" />
      <species id="M_ARGSUCC_c" name="ARGSUCC" compartment="Cytosol" initialConcentration="1.0" boundaryCondition="false" charge="0" />
      <species id="M_MYCOLIPENOYL_ACP_c" name="MYCOLIPENOYL-ACP" compartment="Cytosol" initialConcentration="1.0" boundaryCondition="false" charge="0" />
      <species id="M_SMMALONYLCOA_c" name="SMMALONYLCOA" compartment="Cytosol" initialConcentration="1.0" boundaryCondition="false" charge="0" />
      <species id="M_PHEN_c" name="PHEN" compartment="Cytosol" initialConcentration="1.0" boundaryCondition="false" charge="0" />
      <species id="M_TETRADECANOYL_COA_c" name="TETRADECANOYL-COA" compartment="Cytosol" initialConcentration="1.0" boundaryCondition="false" charge="0" />
      <species id="M_BUTANOYL_COA_c" name="BUTANOYL-COA" compartment="Cytosol" initialConcentration="1.0" boundaryCondition="false" charge="0" />
      <species id="M_bDG1P_c" name="bDG1P" compartment="Cytosol" initialConcentration="1.0" boundaryCondition="false" charge="0" />
      <species id="M_3MBECOA_c" name="3MBECOA" compartment="Cytosol" initialConcentration="1.0" boundaryCondition="false" charge="0" />
      <species id="M_HEPPP_c" name="HEPPP" compartment="Cytosol" initialConcentration="1.0" boundaryCondition="false" charge="0" />
      <species id="M_COB_I_c" name="COB-I" compartment="Cytosol" initialConcentration="1.0" boundaryCondition="false" charge="0" />
      <species id="M_MAG_c" name="MAG" compartment="Cytosol" initialConcentration="1.0" boundaryCondition="false" charge="0" />
      <species id="M_HEMT_c" name="HEMT" compartment="Cytosol" initialConcentration="1.0" boundaryCondition="false" charge="0" />
      <species id="M_ETHxt_b" name="ETHxt" compartment="Extra_organism" initialConcentration="1.0" boundaryCondition="true" charge="0" />
      <species id="M_TRE_S_c" name="TRE-S" compartment="Cytosol" initialConcentration="1.0" boundaryCondition="false" charge="0" />
      <species id="M_SHCHC_c" name="SHCHC" compartment="Cytosol" initialConcentration="1.0" boundaryCondition="false" charge="0" />
      <species id="M_NPP_c" name="NPP" compartment="Cytosol" initialConcentration="1.0" boundaryCondition="false" charge="0" />
      <species id="M_UDPNAG_c" name="UDPNAG" compartment="Cytosol" initialConcentration="1.0" boundaryCondition="false" charge="0" />
      <species id="M_S7P_c" name="S7P" compartment="Cytosol" initialConcentration="1.0" boundaryCondition="false" charge="0" />
      <species id="M_TETRADECANOATE_c" name="TETRADECANOATE" compartment="Cytosol" initialConcentration="1.0" boundaryCondition="false" charge="0" />
      <species id="M_2A3KB_c" name="2A3KB" compartment="Cytosol" initialConcentration="1.0" boundaryCondition="false" charge="0" />
      <species id="M_DINxt_b" name="DINxt" compartment="Extra_organism" initialConcentration="1.0" boundaryCondition="true" charge="0" />
      <species id="M_UREA_c" name="UREA" compartment="Cytosol" initialConcentration="1.0" boundaryCondition="false" charge="0" />
      <species id="M_DTDPGLC_c" name="DTDPGLC" compartment="Cytosol" initialConcentration="1.0" boundaryCondition="false" charge="0" />
      <species id="M_GLAL_c" name="GLAL" compartment="Cytosol" initialConcentration="1.0" boundaryCondition="false" charge="0" />
      <species id="M_SL1278_WALL_c" name="SL1278-WALL" compartment="Cytosol" initialConcentration="1.0" boundaryCondition="false" charge="0" />
      <species id="M_CYS_NG_INS_c" name="CYS-NG-INS" compartment="Cytosol" initialConcentration="1.0" boundaryCondition="false" charge="0" />
      <species id="M_ELECTROPHILE_X_c" name="ELECTROPHILE-X" compartment="Cytosol" initialConcentration="1.0" boundaryCondition="false" charge="0" />
      <species id="M_DCxt_b" name="DCxt" compartment="Extra_organism" initialConcentration="1.0" boundaryCondition="true" charge="0" />
      <species id="M_PIMELOYL_COA_c" name="PIMELOYL-COA" compartment="Cytosol" initialConcentration="1.0" boundaryCondition="false" charge="0" />
      <species id="M_ATP_c" name="ATP" compartment="Cytosol" initialConcentration="1.0" boundaryCondition="false" charge="0" />
      <species id="M_UDPNAM_c" name="UDPNAM" compartment="Cytosol" initialConcentration="1.0" boundaryCondition="false" charge="0" />
      <species id="M_TRANS_DELTA_2_DODECANOYL_COA_c" name="TRANS-DELTA-2-DODECANOYL-COA" compartment="Cytosol" initialConcentration="1.0" boundaryCondition="false" charge="0" />
      <species id="M_DPPR_c" name="DPPR" compartment="Cytosol" initialConcentration="1.0" boundaryCondition="false" charge="0" />
      <species id="M_NONADECANOATE_c" name="NONADECANOATE" compartment="Cytosol" initialConcentration="1.0" boundaryCondition="false" charge="0" />
      <species id="M_DTDPRHAM_c" name="DTDPRHAM" compartment="Cytosol" initialConcentration="1.0" boundaryCondition="false" charge="0" />
      <species id="M_MBTB_SER_c" name="MBTB-SER" compartment="Cytosol" initialConcentration="1.0" boundaryCondition="false" charge="0" />
      <species id="M_ASP_c" name="ASP" compartment="Cytosol" initialConcentration="1.0" boundaryCondition="false" charge="0" />
      <species id="M_SER_c" name="SER" compartment="Cytosol" initialConcentration="1.0" boundaryCondition="false" charge="0" />
      <species id="M_METHYLISOCITRATE_c" name="METHYLISOCITRATE" compartment="Cytosol" initialConcentration="1.0" boundaryCondition="false" charge="0" />
      <species id="M_ISUCC_c" name="ISUCC" compartment="Cytosol" initialConcentration="1.0" boundaryCondition="false" charge="0" />
      <species id="M_MALCOA_c" name="MALCOA" compartment="Cytosol" initialConcentration="1.0" boundaryCondition="false" charge="0" />
      <species id="M_CBHCAP_c" name="CBHCAP" compartment="Cytosol" initialConcentration="1.0" boundaryCondition="false" charge="0" />
      <species id="M_CIS_DELTA_2_3_15_ENOYL_C34_ACYL_ACP_c" name="CIS-DELTA-2-3,15-ENOYL-C34-ACYL-ACP" compartment="Cytosol" initialConcentration="1.0" boundaryCondition="false" charge="0" />
      <species id="M_MBTF_LYS_c" name="MBTF-LYS" compartment="Cytosol" initialConcentration="1.0" boundaryCondition="false" charge="0" />
      <species id="M_SUCxt_b" name="SUCxt" compartment="Extra_organism" initialConcentration="1.0" boundaryCondition="true" charge="0" />
      <species id="M_MO2_c" name="MO2" compartment="Cytosol" initialConcentration="1.0" boundaryCondition="false" charge="0" />
      <species id="M_H2O2_c" name="H2O2" compartment="Cytosol" initialConcentration="1.0" boundaryCondition="false" charge="0" />
      <species id="M_AMPMP_c" name="AMPMP" compartment="Cytosol" initialConcentration="1.0" boundaryCondition="false" charge="0" />
      <species id="M_ASN_c" name="ASN" compartment="Cytosol" initialConcentration="1.0" boundaryCondition="false" charge="0" />
      <species id="M_UREAxt_b" name="UREAxt" compartment="Extra_organism" initialConcentration="1.0" boundaryCondition="true" charge="0" />
      <species id="M_DGTP_c" name="DGTP" compartment="Cytosol" initialConcentration="1.0" boundaryCondition="false" charge="0" />
      <species id="M_PROTOPORPHYRIN_IX_c" name="PROTOPORPHYRIN-IX" compartment="Cytosol" initialConcentration="1.0" boundaryCondition="false" charge="0" />
      <species id="M_COB_I_RINICACID_A_C_DIAMIDE_c" name="COB-I-RINICACID-A-C-DIAMIDE" compartment="Cytosol" initialConcentration="1.0" boundaryCondition="false" charge="0" />
      <species id="M_NAGLU_c" name="NAGLU" compartment="Cytosol" initialConcentration="1.0" boundaryCondition="false" charge="0" />
      <species id="M_DAPIM_c" name="DAPIM" compartment="Cytosol" initialConcentration="1.0" boundaryCondition="false" charge="0" />
      <species id="M_XTSINE_c" name="XTSINE" compartment="Cytosol" initialConcentration="1.0" boundaryCondition="false" charge="0" />
      <species id="M_T3xt_b" name="T3xt" compartment="Extra_organism" initialConcentration="1.0" boundaryCondition="true" charge="0" />
      <species id="M_GTP_c" name="GTP" compartment="Cytosol" initialConcentration="1.0" boundaryCondition="false" charge="0" />
      <species id="M_IMP_c" name="IMP" compartment="Cytosol" initialConcentration="1.0" boundaryCondition="false" charge="0" />
      <species id="M_MANxt_b" name="MANxt" compartment="Extra_organism" initialConcentration="1.0" boundaryCondition="true" charge="0" />
      <species id="M_FRU_c" name="FRU" compartment="Cytosol" initialConcentration="1.0" boundaryCondition="false" charge="0" />
      <species id="M_PRECURSOR_Z_c" name="PRECURSOR-Z" compartment="Cytosol" initialConcentration="1.0" boundaryCondition="false" charge="0" />
      <species id="M_9_OCTADECENOYL_COA_c" name="9-OCTADECENOYL-COA" compartment="Cytosol" initialConcentration="1.0" boundaryCondition="false" charge="0" />
      <species id="M_OCTADECANOATE_c" name="OCTADECANOATE" compartment="Cytosol" initialConcentration="1.0" boundaryCondition="false" charge="0" />
      <species id="M_H2X_c" name="H2X" compartment="Cytosol" initialConcentration="1.0" boundaryCondition="false" charge="0" />
      <species id="M_COPROPORPHYRINOGEN_III_c" name="COPROPORPHYRINOGEN-III" compartment="Cytosol" initialConcentration="1.0" boundaryCondition="false" charge="0" />
      <species id="M_GLYCOLATE_c" name="GLYCOLATE" compartment="Cytosol" initialConcentration="1.0" boundaryCondition="false" charge="0" />
      <species id="M_H2S_c" name="H2S" compartment="Cytosol" initialConcentration="1.0" boundaryCondition="false" charge="0" />
      <species id="M_OMP_c" name="OMP" compartment="Cytosol" initialConcentration="1.0" boundaryCondition="false" charge="0" />
      <species id="M_ppGpp_c" name="ppGpp" compartment="Cytosol" initialConcentration="1.0" boundaryCondition="false" charge="0" />
      <species id="M_HISOLP_c" name="HISOLP" compartment="Cytosol" initialConcentration="1.0" boundaryCondition="false" charge="0" />
      <species id="M_UNDECANOYL_COA_c" name="UNDECANOYL-COA" compartment="Cytosol" initialConcentration="1.0" boundaryCondition="false" charge="0" />
      <species id="M_HYDROGENOBYRINATE_c" name="HYDROGENOBYRINATE" compartment="Cytosol" initialConcentration="1.0" boundaryCondition="false" charge="0" />
      <species id="M_DC_c" name="DC" compartment="Cytosol" initialConcentration="1.0" boundaryCondition="false" charge="0" />
      <species id="M_MYCOCEROSOYL_MAS_c" name="MYCOCEROSOYL-MAS" compartment="Cytosol" initialConcentration="1.0" boundaryCondition="false" charge="0" />
      <species id="M_DA_c" name="DA" compartment="Cytosol" initialConcentration="1.0" boundaryCondition="false" charge="0" />
      <species id="M_CADA_c" name="CADA" compartment="Cytosol" initialConcentration="1.0" boundaryCondition="false" charge="0" />
      <species id="M_MKH2_c" name="MKH2" compartment="Cytosol" initialConcentration="1.0" boundaryCondition="false" charge="0" />
      <species id="M_2_PHOSPHO_L_LACTATE_c" name="2-PHOSPHO-L-LACTATE" compartment="Cytosol" initialConcentration="1.0" boundaryCondition="false" charge="0" />
      <species id="M_TETRACOSANOATE_c" name="TETRACOSANOATE" compartment="Cytosol" initialConcentration="1.0" boundaryCondition="false" charge="0" />
      <species id="M_ADENOSYLCOBINAMIDE_c" name="ADENOSYLCOBINAMIDE" compartment="Cytosol" initialConcentration="1.0" boundaryCondition="false" charge="0" />
      <species id="M_DNA_c" name="DNA" compartment="Cytosol" initialConcentration="1.0" boundaryCondition="false" charge="0" />
      <species id="M_TAGcat_c" name="TAGcat" compartment="Cytosol" initialConcentration="1.0" boundaryCondition="false" charge="0" />
      <species id="M_DU_c" name="DU" compartment="Cytosol" initialConcentration="1.0" boundaryCondition="false" charge="0" />
      <species id="M_URAxt_b" name="URAxt" compartment="Extra_organism" initialConcentration="1.0" boundaryCondition="true" charge="0" />
      <species id="M_PHDIMRHAM1_c" name="PHDIMRHAM1" compartment="Cytosol" initialConcentration="1.0" boundaryCondition="false" charge="0" />
      <species id="M_PRECORIN_8X_c" name="PRECORIN-8X" compartment="Cytosol" initialConcentration="1.0" boundaryCondition="false" charge="0" />
      <species id="M_CYS_c" name="CYS" compartment="Cytosol" initialConcentration="1.0" boundaryCondition="false" charge="0" />
      <species id="M_DTMP_c" name="DTMP" compartment="Cytosol" initialConcentration="1.0" boundaryCondition="false" charge="0" />
      <species id="M_SL1278_CYTO_c" name="SL1278-CYTO" compartment="Cytosol" initialConcentration="1.0" boundaryCondition="false" charge="0" />
      <species id="M_EICOSANOATE_c" name="EICOSANOATE" compartment="Cytosol" initialConcentration="1.0" boundaryCondition="false" charge="0" />
      <species id="M_DECANOATE_c" name="DECANOATE" compartment="Cytosol" initialConcentration="1.0" boundaryCondition="false" charge="0" />
      <species id="M_CMP_c" name="CMP" compartment="Cytosol" initialConcentration="1.0" boundaryCondition="false" charge="0" />
      <species id="M_PTRSC_c" name="PTRSC" compartment="Cytosol" initialConcentration="1.0" boundaryCondition="false" charge="0" />
      <species id="M_UROPORPHYRINOGEN_III_c" name="UROPORPHYRINOGEN-III" compartment="Cytosol" initialConcentration="1.0" boundaryCondition="false" charge="0" />
      <species id="M_DHN_c" name="DHN" compartment="Cytosol" initialConcentration="1.0" boundaryCondition="false" charge="0" />
      <species id="M_CYSxt_b" name="CYSxt" compartment="Extra_organism" initialConcentration="1.0" boundaryCondition="true" charge="0" />
      <species id="M_C78_3_OXY_MYCOLATE_ENZ_c" name="C78-3-OXY-MYCOLATE-ENZ" compartment="Cytosol" initialConcentration="1.0" boundaryCondition="false" charge="0" />
      <species id="M_LACxt_b" name="LACxt" compartment="Extra_organism" initialConcentration="1.0" boundaryCondition="true" charge="0" />
      <species id="M_4PPNCYS_c" name="4PPNCYS" compartment="Cytosol" initialConcentration="1.0" boundaryCondition="false" charge="0" />
      <species id="M_n_1_POLYP_c" name="(n-1)POLYP" compartment="Cytosol" initialConcentration="1.0" boundaryCondition="false" charge="0" />
      <species id="M_DHF_c" name="DHF" compartment="Cytosol" initialConcentration="1.0" boundaryCondition="false" charge="0" />
      <species id="M_GLU1SEMIALD_c" name="GLU1SEMIALD" compartment="Cytosol" initialConcentration="1.0" boundaryCondition="false" charge="0" />
      <species id="M_UDP_NAM_NGM_ALA_c" name="UDP[NAM:NGM]ALA" compartment="Cytosol" initialConcentration="1.0" boundaryCondition="false" charge="0" />
      <species id="M_AC1PIM1_c" name="AC1PIM1" compartment="Cytosol" initialConcentration="1.0" boundaryCondition="false" charge="0" />
      <species id="M_AC1PIM2_c" name="AC1PIM2" compartment="Cytosol" initialConcentration="1.0" boundaryCondition="false" charge="0" />
      <species id="M_AC1PIM3_c" name="AC1PIM3" compartment="Cytosol" initialConcentration="1.0" boundaryCondition="false" charge="0" />
      <species id="M_MLT_c" name="MLT" compartment="Cytosol" initialConcentration="1.0" boundaryCondition="false" charge="0" />
      <species id="M_ACxt_b" name="ACxt" compartment="Extra_organism" initialConcentration="1.0" boundaryCondition="true" charge="0" />
      <species id="M_SLF_c" name="SLF" compartment="Cytosol" initialConcentration="1.0" boundaryCondition="false" charge="0" />
      <species id="M_DHP_c" name="DHP" compartment="Cytosol" initialConcentration="1.0" boundaryCondition="false" charge="0" />
      <species id="M_FRUxt_b" name="FRUxt" compartment="Extra_organism" initialConcentration="1.0" boundaryCondition="true" charge="0" />
      <species id="M_MOLYBDENUM_c" name="MOLYBDENUM" compartment="Cytosol" initialConcentration="1.0" boundaryCondition="false" charge="0" />
      <species id="M_CITR_c" name="CITR" compartment="Cytosol" initialConcentration="1.0" boundaryCondition="false" charge="0" />
      <species id="M_HEXADECANOYL_MAS_c" name="HEXADECANOYL-MAS" compartment="Cytosol" initialConcentration="1.0" boundaryCondition="false" charge="0" />
      <species id="M_QA_c" name="QA" compartment="Cytosol" initialConcentration="1.0" boundaryCondition="false" charge="0" />
      <species id="M_HYXNxt_b" name="HYXNxt" compartment="Extra_organism" initialConcentration="1.0" boundaryCondition="true" charge="0" />
      <species id="M_ADxt_b" name="ADxt" compartment="Extra_organism" initialConcentration="1.0" boundaryCondition="true" charge="0" />
      <species id="M_NAGLUS_c" name="NAGLUS" compartment="Cytosol" initialConcentration="1.0" boundaryCondition="false" charge="0" />
      <species id="M_DUDP_c" name="DUDP" compartment="Cytosol" initialConcentration="1.0" boundaryCondition="false" charge="0" />
      <species id="M_NAGLUP_c" name="NAGLUP" compartment="Cytosol" initialConcentration="1.0" boundaryCondition="false" charge="0" />
      <species id="M_PAP_c" name="PAP" compartment="Cytosol" initialConcentration="1.0" boundaryCondition="false" charge="0" />
      <species id="M_ARABINOGALACTANDPP_c" name="ARABINOGALACTANDPP" compartment="Cytosol" initialConcentration="1.0" boundaryCondition="false" charge="0" />
      <species id="M_GLYxt_b" name="GLYxt" compartment="Extra_organism" initialConcentration="1.0" boundaryCondition="true" charge="0" />
      <species id="M_RMMALONYLACP_c" name="RMMALONYLACP" compartment="Cytosol" initialConcentration="1.0" boundaryCondition="false" charge="0" />
      <species id="M_bDGLC_c" name="bDGLC" compartment="Cytosol" initialConcentration="1.0" boundaryCondition="false" charge="0" />
      <species id="M_UDPGAL_c" name="UDPGAL" compartment="Cytosol" initialConcentration="1.0" boundaryCondition="false" charge="0" />
      <species id="M_HCYS_c" name="HCYS" compartment="Cytosol" initialConcentration="1.0" boundaryCondition="false" charge="0" />
      <species id="M_ADENOSYL_COBRATE_c" name="ADENOSYL-COBRATE" compartment="Cytosol" initialConcentration="1.0" boundaryCondition="false" charge="0" />
      <species id="M_9_OCTADECENOYL_ACP_c" name="9-OCTADECENOYL-ACP" compartment="Cytosol" initialConcentration="1.0" boundaryCondition="false" charge="0" />
      <species id="M_UDPNAGPEE_c" name="UDPNAGPEE" compartment="Cytosol" initialConcentration="1.0" boundaryCondition="false" charge="0" />
      <species id="M_2PG_c" name="2PG" compartment="Cytosol" initialConcentration="1.0" boundaryCondition="false" charge="0" />
      <species id="M_DGLUxt_b" name="DGLUxt" compartment="Extra_organism" initialConcentration="1.0" boundaryCondition="true" charge="0" />
      <species id="M_ILExt_b" name="ILExt" compartment="Extra_organism" initialConcentration="1.0" boundaryCondition="true" charge="0" />
      <species id="M_ADENOSYLCOBINAMIDE_GDP_c" name="ADENOSYLCOBINAMIDE-GDP" compartment="Cytosol" initialConcentration="1.0" boundaryCondition="false" charge="0" />
      <species id="M_DOCOSANOYL_ACP_c" name="DOCOSANOYL-ACP" compartment="Cytosol" initialConcentration="1.0" boundaryCondition="false" charge="0" />
      <species id="M_O2xt_b" name="O2xt" compartment="Extra_organism" initialConcentration="1.0" boundaryCondition="true" charge="0" />
      <species id="M_MYCOSIDE_B_c" name="MYCOSIDE_B" compartment="Cytosol" initialConcentration="1.0" boundaryCondition="false" charge="0" />
      <species id="M_ELECTROPHILE_Xxt_b" name="ELECTROPHILE-Xxt" compartment="Extra_organism" initialConcentration="1.0" boundaryCondition="true" charge="0" />
      <species id="M_CADAxt_b" name="CADAxt" compartment="Extra_organism" initialConcentration="1.0" boundaryCondition="true" charge="0" />
      <species id="M_ACLAC_c" name="ACLAC" compartment="Cytosol" initialConcentration="1.0" boundaryCondition="false" charge="0" />
      <species id="M_LLAC_c" name="LLAC" compartment="Cytosol" initialConcentration="1.0" boundaryCondition="false" charge="0" />
      <species id="M_ANxt_b" name="ANxt" compartment="Extra_organism" initialConcentration="1.0" boundaryCondition="true" charge="0" />
      <species id="M_HEXACOSANOYL_ACP_c" name="HEXACOSANOYL-ACP" compartment="Cytosol" initialConcentration="1.0" boundaryCondition="false" charge="0" />
      <species id="M_DCMP_c" name="DCMP" compartment="Cytosol" initialConcentration="1.0" boundaryCondition="false" charge="0" />
      <species id="M_ASNxt_b" name="ASNxt" compartment="Extra_organism" initialConcentration="1.0" boundaryCondition="true" charge="0" />
      <species id="M_PROTEIN_c" name="PROTEIN" compartment="Cytosol" initialConcentration="1.0" boundaryCondition="false" charge="0" />
      <species id="M_RIB_c" name="RIB" compartment="Cytosol" initialConcentration="1.0" boundaryCondition="false" charge="0" />
      <species id="M_CITxt_b" name="CITxt" compartment="Extra_organism" initialConcentration="1.0" boundaryCondition="true" charge="0" />
      <species id="M_DQT_c" name="DQT" compartment="Cytosol" initialConcentration="1.0" boundaryCondition="false" charge="0" />
      <species id="M_H_c" name="H" compartment="Cytosol" initialConcentration="1.0" boundaryCondition="false" charge="0" />
      <species id="M_FADH2_c" name="FADH2" compartment="Cytosol" initialConcentration="1.0" boundaryCondition="false" charge="0" />
      <species id="M_UDPNGM_c" name="UDPNGM" compartment="Cytosol" initialConcentration="1.0" boundaryCondition="false" charge="0" />
      <species id="M_THR_c" name="THR" compartment="Cytosol" initialConcentration="1.0" boundaryCondition="false" charge="0" />
      <species id="M_PROPIONYLACP_c" name="PROPIONYLACP" compartment="Cytosol" initialConcentration="1.0" boundaryCondition="false" charge="0" />
      <species id="M_DR1P_c" name="DR1P" compartment="Cytosol" initialConcentration="1.0" boundaryCondition="false" charge="0" />
      <species id="M_THI_c" name="THI" compartment="Cytosol" initialConcentration="1.0" boundaryCondition="false" charge="0" />
      <species id="M_THF_c" name="THF" compartment="Cytosol" initialConcentration="1.0" boundaryCondition="false" charge="0" />
      <species id="M_MAN1P_c" name="MAN1P" compartment="Cytosol" initialConcentration="1.0" boundaryCondition="false" charge="0" />
      <species id="M_GPP_c" name="GPP" compartment="Cytosol" initialConcentration="1.0" boundaryCondition="false" charge="0" />
      <species id="M_D6RP5P_c" name="D6RP5P" compartment="Cytosol" initialConcentration="1.0" boundaryCondition="false" charge="0" />
      <species id="M_1_AMINO_PROPAN_2_OL_c" name="1-AMINO-PROPAN-2-OL" compartment="Cytosol" initialConcentration="1.0" boundaryCondition="false" charge="0" />
      <species id="M_BIOTIN_BCCP_c" name="BIOTIN-BCCP" compartment="Cytosol" initialConcentration="1.0" boundaryCondition="false" charge="0" />
      <species id="M_THIP_c" name="THIP" compartment="Cytosol" initialConcentration="1.0" boundaryCondition="false" charge="0" />
      <species id="M_PHE_c" name="PHE" compartment="Cytosol" initialConcentration="1.0" boundaryCondition="false" charge="0" />
      <species id="M_HEXADECANOYL_COA_c" name="HEXADECANOYL-COA" compartment="Cytosol" initialConcentration="1.0" boundaryCondition="false" charge="0" />
      <species id="M_PRECORIN_6X_c" name="PRECORIN-6X" compartment="Cytosol" initialConcentration="1.0" boundaryCondition="false" charge="0" />
      <species id="M_PRECORIN_6Y_c" name="PRECORIN-6Y" compartment="Cytosol" initialConcentration="1.0" boundaryCondition="false" charge="0" />
      <species id="M_OCTANOYL_ACP_c" name="OCTANOYL-ACP" compartment="Cytosol" initialConcentration="1.0" boundaryCondition="false" charge="0" />
      <species id="M_PHP_c" name="PHP" compartment="Cytosol" initialConcentration="1.0" boundaryCondition="false" charge="0" />
      <species id="M_NO2xt_b" name="NO2xt" compartment="Extra_organism" initialConcentration="1.0" boundaryCondition="true" charge="0" />
      <species id="M_CIS_DELTA_19_ENOYL_C38_ACYL_ACP_c" name="CIS-DELTA-19-ENOYL-C38-ACYL-ACP" compartment="Cytosol" initialConcentration="1.0" boundaryCondition="false" charge="0" />
      <species id="M_HOMOGEN_c" name="HOMOGEN" compartment="Cytosol" initialConcentration="1.0" boundaryCondition="false" charge="0" />
      <species id="M_2METHYLCITRATE_c" name="2METHYLCITRATE" compartment="Cytosol" initialConcentration="1.0" boundaryCondition="false" charge="0" />
      <species id="M_DMK_c" name="DMK" compartment="Cytosol" initialConcentration="1.0" boundaryCondition="false" charge="0" />
      <species id="M_GDPFUC_c" name="GDPFUC" compartment="Cytosol" initialConcentration="1.0" boundaryCondition="false" charge="0" />
      <species id="M_FDP_c" name="FDP" compartment="Cytosol" initialConcentration="1.0" boundaryCondition="false" charge="0" />
      <species id="M_SUCC_c" name="SUCC" compartment="Cytosol" initialConcentration="1.0" boundaryCondition="false" charge="0" />
      <species id="M_OROA_c" name="OROA" compartment="Cytosol" initialConcentration="1.0" boundaryCondition="false" charge="0" />
      <species id="M_SDAPIM_c" name="SDAPIM" compartment="Cytosol" initialConcentration="1.0" boundaryCondition="false" charge="0" />
      <species id="M_UDP_NAM_NGM_AGMDAPIM_c" name="UDP[NAM:NGM]AGMDAPIM" compartment="Cytosol" initialConcentration="1.0" boundaryCondition="false" charge="0" />
      <species id="M_HEXADECANOATE_c" name="HEXADECANOATE" compartment="Cytosol" initialConcentration="1.0" boundaryCondition="false" charge="0" />
      <species id="M_IPPMAL_c" name="IPPMAL" compartment="Cytosol" initialConcentration="1.0" boundaryCondition="false" charge="0" />
      <species id="M_GALACTANDPP_c" name="GALACTANDPP" compartment="Cytosol" initialConcentration="1.0" boundaryCondition="false" charge="0" />
      <species id="M_ARGxt_b" name="ARGxt" compartment="Extra_organism" initialConcentration="1.0" boundaryCondition="true" charge="0" />
      <species id="M_INSxt_b" name="INSxt" compartment="Extra_organism" initialConcentration="1.0" boundaryCondition="true" charge="0" />
      <species id="M_PENTANOYL_COA_c" name="PENTANOYL-COA" compartment="Cytosol" initialConcentration="1.0" boundaryCondition="false" charge="0" />
      <species id="M_UDPGALF_c" name="UDPGALF" compartment="Cytosol" initialConcentration="1.0" boundaryCondition="false" charge="0" />
      <species id="M_PS_c" name="PS" compartment="Cytosol" initialConcentration="1.0" boundaryCondition="false" charge="0" />
      <species id="M_E4P_c" name="E4P" compartment="Cytosol" initialConcentration="1.0" boundaryCondition="false" charge="0" />
      <species id="M_FOR_c" name="FOR" compartment="Cytosol" initialConcentration="1.0" boundaryCondition="false" charge="0" />
      <species id="M_CO_IIxt_b" name="CO-IIxt" compartment="Extra_organism" initialConcentration="1.0" boundaryCondition="true" charge="0" />
      <species id="M_PRLP_c" name="PRLP" compartment="Cytosol" initialConcentration="1.0" boundaryCondition="false" charge="0" />
      <species id="M_PROTOPORPHYRINOGEN_c" name="PROTOPORPHYRINOGEN" compartment="Cytosol" initialConcentration="1.0" boundaryCondition="false" charge="0" />
      <species id="M_bALA_c" name="bALA" compartment="Cytosol" initialConcentration="1.0" boundaryCondition="false" charge="0" />
      <species id="M_ASPSA_c" name="ASPSA" compartment="Cytosol" initialConcentration="1.0" boundaryCondition="false" charge="0" />
      <species id="M_PA_c" name="PA" compartment="Cytosol" initialConcentration="1.0" boundaryCondition="false" charge="0" />
      <species id="M_F420_c" name="F420" compartment="Cytosol" initialConcentration="1.0" boundaryCondition="false" charge="0" />
      <species id="M_PG_c" name="PG" compartment="Cytosol" initialConcentration="1.0" boundaryCondition="false" charge="0" />
      <species id="M_PE_c" name="PE" compartment="Cytosol" initialConcentration="1.0" boundaryCondition="false" charge="0" />
      <species id="M_PI_c" name="PI" compartment="Cytosol" initialConcentration="1.0" boundaryCondition="false" charge="0" />
      <species id="M_N_ACETYL_S_CONJUGATExt_b" name="N-ACETYL-S-CONJUGATExt" compartment="Extra_organism" initialConcentration="1.0" boundaryCondition="true" charge="0" />
      <species id="M_DCTP_c" name="DCTP" compartment="Cytosol" initialConcentration="1.0" boundaryCondition="false" charge="0" />
      <species id="M_OCTACOSANOYL_COA_c" name="OCTACOSANOYL-COA" compartment="Cytosol" initialConcentration="1.0" boundaryCondition="false" charge="0" />
      <species id="M_ALAxt_b" name="ALAxt" compartment="Extra_organism" initialConcentration="1.0" boundaryCondition="true" charge="0" />
      <species id="M_AACCOA_c" name="AACCOA" compartment="Cytosol" initialConcentration="1.0" boundaryCondition="false" charge="0" />
      <species id="M_THRxt_b" name="THRxt" compartment="Extra_organism" initialConcentration="1.0" boundaryCondition="true" charge="0" />
      <species id="M_n_POLYP_c" name="(n)POLYP" compartment="Cytosol" initialConcentration="1.0" boundaryCondition="false" charge="0" />
      <species id="M_DGMP_c" name="DGMP" compartment="Cytosol" initialConcentration="1.0" boundaryCondition="false" charge="0" />
      <species id="M_MBTCD_HBA_c" name="MBTCD-HBA" compartment="Cytosol" initialConcentration="1.0" boundaryCondition="false" charge="0" />
      <species id="M_LIPID2_c" name="LIPID2" compartment="Cytosol" initialConcentration="1.0" boundaryCondition="false" charge="0" />
      <species id="M_LIPID1_c" name="LIPID1" compartment="Cytosol" initialConcentration="1.0" boundaryCondition="false" charge="0" />
      <species id="M_DOROA_c" name="DOROA" compartment="Cytosol" initialConcentration="1.0" boundaryCondition="false" charge="0" />
      <species id="M_CDPDAG_TBA_c" name="CDPDAG-TBA" compartment="Cytosol" initialConcentration="1.0" boundaryCondition="false" charge="0" />
      <species id="M_OPP_c" name="OPP" compartment="Cytosol" initialConcentration="1.0" boundaryCondition="false" charge="0" />
      <species id="M_ASUC_c" name="ASUC" compartment="Cytosol" initialConcentration="1.0" boundaryCondition="false" charge="0" />
      <species id="M_TREHALOSEMONOMYCOLATE_c" name="TREHALOSEMONOMYCOLATE" compartment="Cytosol" initialConcentration="1.0" boundaryCondition="false" charge="0" />
      <species id="M_DODECANOATE_c" name="DODECANOATE" compartment="Cytosol" initialConcentration="1.0" boundaryCondition="false" charge="0" />
      <species id="M_MOP_c" name="MOP" compartment="Cytosol" initialConcentration="1.0" boundaryCondition="false" charge="0" />
      <species id="M_PENTADECANOYL_ACP_c" name="PENTADECANOYL-ACP" compartment="Cytosol" initialConcentration="1.0" boundaryCondition="false" charge="0" />
      <species id="M_DTDP_c" name="DTDP" compartment="Cytosol" initialConcentration="1.0" boundaryCondition="false" charge="0" />
      <species id="M_D6PGC_c" name="D6PGC" compartment="Cytosol" initialConcentration="1.0" boundaryCondition="false" charge="0" />
      <species id="M_TRANS_DELTA_2_HYDROXY_DODECANOYL_COA_c" name="TRANS-DELTA-2-HYDROXY-DODECANOYL-COA" compartment="Cytosol" initialConcentration="1.0" boundaryCondition="false" charge="0" />
      <species id="M_ALAALA_c" name="ALAALA" compartment="Cytosol" initialConcentration="1.0" boundaryCondition="false" charge="0" />
      <species id="M_DGDP_c" name="DGDP" compartment="Cytosol" initialConcentration="1.0" boundaryCondition="false" charge="0" />
      <species id="M_D6PGL_c" name="D6PGL" compartment="Cytosol" initialConcentration="1.0" boundaryCondition="false" charge="0" />
      <species id="M_GABA_c" name="GABA" compartment="Cytosol" initialConcentration="1.0" boundaryCondition="false" charge="0" />
      <species id="M_PNTO_c" name="PNTO" compartment="Cytosol" initialConcentration="1.0" boundaryCondition="false" charge="0" />
      <species id="M_NADH_c" name="NADH" compartment="Cytosol" initialConcentration="1.0" boundaryCondition="false" charge="0" />
      <species id="M_UMP_c" name="UMP" compartment="Cytosol" initialConcentration="1.0" boundaryCondition="false" charge="0" />
      <species id="M_HPPP_c" name="HPPP" compartment="Cytosol" initialConcentration="1.0" boundaryCondition="false" charge="0" />
      <species id="M_DIHYDROXYMETHYLPENTANOATE_c" name="DIHYDROXYMETHYLPENTANOATE" compartment="Cytosol" initialConcentration="1.0" boundaryCondition="false" charge="0" />
      <species id="M_PEP_c" name="PEP" compartment="Cytosol" initialConcentration="1.0" boundaryCondition="false" charge="0" />
      <species id="M_COA_c" name="COA" compartment="Cytosol" initialConcentration="1.0" boundaryCondition="false" charge="0" />
      <species id="M_3DDAH7P_c" name="3DDAH7P" compartment="Cytosol" initialConcentration="1.0" boundaryCondition="false" charge="0" />
      <species id="M_MAN6P_c" name="MAN6P" compartment="Cytosol" initialConcentration="1.0" boundaryCondition="false" charge="0" />
      <species id="M_OCTACOSANOYL_ACP_c" name="OCTACOSANOYL-ACP" compartment="Cytosol" initialConcentration="1.0" boundaryCondition="false" charge="0" />
      <species id="M_HISOL_c" name="HISOL" compartment="Cytosol" initialConcentration="1.0" boundaryCondition="false" charge="0" />
      <species id="M_ETH_c" name="ETH" compartment="Cytosol" initialConcentration="1.0" boundaryCondition="false" charge="0" />
      <species id="M_NADP_c" name="NADP" compartment="Cytosol" initialConcentration="1.0" boundaryCondition="false" charge="0" />
      <species id="M_TRANS_KETO_MEROACYL_ACP_c" name="TRANS-KETO-MEROACYL-ACP" compartment="Cytosol" initialConcentration="1.0" boundaryCondition="false" charge="0" />
      <species id="M_LIPOYLPROTEIN_c" name="LIPOYLPROTEIN" compartment="Cytosol" initialConcentration="1.0" boundaryCondition="false" charge="0" />
      <species id="M_PHDIM_c" name="PHDIM" compartment="Cytosol" initialConcentration="1.0" boundaryCondition="false" charge="0" />
      <species id="M_CELBxt_b" name="CELBxt" compartment="Extra_organism" initialConcentration="1.0" boundaryCondition="true" charge="0" />
      <species id="M_9_HEXADECENOATExt_b" name="9-HEXADECENOATExt" compartment="Extra_organism" initialConcentration="1.0" boundaryCondition="true" charge="0" />
      <species id="M_PI_TBA_c" name="PI-TBA" compartment="Cytosol" initialConcentration="1.0" boundaryCondition="false" charge="0" />
      <species id="M_MBTWALL_c" name="MBTWALL" compartment="Cytosol" initialConcentration="1.0" boundaryCondition="false" charge="0" />
      <species id="M_HSER_c" name="HSER" compartment="Cytosol" initialConcentration="1.0" boundaryCondition="false" charge="0" />
      <species id="M_OXOMETHYLPENTANOATE_c" name="OXOMETHYLPENTANOATE" compartment="Cytosol" initialConcentration="1.0" boundaryCondition="false" charge="0" />
      <species id="M_AC2PIM3_c" name="AC2PIM3" compartment="Cytosol" initialConcentration="1.0" boundaryCondition="false" charge="0" />
      <species id="M_PPPP_c" name="PPPP" compartment="Cytosol" initialConcentration="1.0" boundaryCondition="false" charge="0" />
      <species id="M_CL_c" name="CL" compartment="Cytosol" initialConcentration="1.0" boundaryCondition="false" charge="0" />
      <species id="M_TRNA_GLU_c" name="TRNA-GLU" compartment="Cytosol" initialConcentration="1.0" boundaryCondition="false" charge="0" />
      <species id="M_DODECANOYL_COA_c" name="DODECANOYL-COA" compartment="Cytosol" initialConcentration="1.0" boundaryCondition="false" charge="0" />
      <species id="M_PROPIONYLCOA_c" name="PROPIONYLCOA" compartment="Cytosol" initialConcentration="1.0" boundaryCondition="false" charge="0" />
      <species id="M_FTHF_c" name="FTHF" compartment="Cytosol" initialConcentration="1.0" boundaryCondition="false" charge="0" />
      <species id="M_MOLYBDOPTERIN_GDP_c" name="MOLYBDOPTERIN-GDP" compartment="Cytosol" initialConcentration="1.0" boundaryCondition="false" charge="0" />
      <species id="M_NADPH_c" name="NADPH" compartment="Cytosol" initialConcentration="1.0" boundaryCondition="false" charge="0" />
      <species id="M_GDPDHDOMAN_c" name="GDPDHDOMAN" compartment="Cytosol" initialConcentration="1.0" boundaryCondition="false" charge="0" />
      <species id="M_DOCOSANOATE_c" name="DOCOSANOATE" compartment="Cytosol" initialConcentration="1.0" boundaryCondition="false" charge="0" />
      <species id="M_2PCDPMDE_c" name="2PCDPMDE" compartment="Cytosol" initialConcentration="1.0" boundaryCondition="false" charge="0" />
      <species id="M_ACACP_c" name="ACACP" compartment="Cytosol" initialConcentration="1.0" boundaryCondition="false" charge="0" />
      <species id="M_9_HEXADECENOYL_COA_c" name="9-HEXADECENOYL-COA" compartment="Cytosol" initialConcentration="1.0" boundaryCondition="false" charge="0" />
      <species id="M_DR5P_c" name="DR5P" compartment="Cytosol" initialConcentration="1.0" boundaryCondition="false" charge="0" />
      <species id="M_XMP_c" name="XMP" compartment="Cytosol" initialConcentration="1.0" boundaryCondition="false" charge="0" />
      <species id="M_CIS_DELTA_5_TETRADECANOYL_COA_c" name="CIS-DELTA-5-TETRADECANOYL-COA" compartment="Cytosol" initialConcentration="1.0" boundaryCondition="false" charge="0" />
      <species id="M_PPTT_c" name="PPTT" compartment="Cytosol" initialConcentration="1.0" boundaryCondition="false" charge="0" />
      <species id="M_FUMxt_b" name="FUMxt" compartment="Extra_organism" initialConcentration="1.0" boundaryCondition="true" charge="0" />
      <species id="M_CO2_c" name="CO2" compartment="Cytosol" initialConcentration="1.0" boundaryCondition="false" charge="0" />
      <species id="M_NAMD_c" name="NAMD" compartment="Cytosol" initialConcentration="1.0" boundaryCondition="false" charge="0" />
      <species id="M_ADENOSYLCOBINIMIDE_P_c" name="ADENOSYLCOBINIMIDE-P" compartment="Cytosol" initialConcentration="1.0" boundaryCondition="false" charge="0" />
      <species id="M_DUxt_b" name="DUxt" compartment="Extra_organism" initialConcentration="1.0" boundaryCondition="true" charge="0" />
      <species id="M_NAMN_c" name="NAMN" compartment="Cytosol" initialConcentration="1.0" boundaryCondition="false" charge="0" />
      <species id="M_BETA_KETO_C22_ACYL_ACP_c" name="BETA-KETO-C22-ACYL-ACP" compartment="Cytosol" initialConcentration="1.0" boundaryCondition="false" charge="0" />
      <species id="M_OAHSER_c" name="OAHSER" compartment="Cytosol" initialConcentration="1.0" boundaryCondition="false" charge="0" />
      <species id="M_NO3xt_b" name="NO3xt" compartment="Extra_organism" initialConcentration="1.0" boundaryCondition="true" charge="0" />
      <species id="M_MOAD_COOH_c" name="MOAD-COOH" compartment="Cytosol" initialConcentration="1.0" boundaryCondition="false" charge="0" />
      <species id="M_RNA_c" name="RNA" compartment="Cytosol" initialConcentration="1.0" boundaryCondition="false" charge="0" />
      <species id="M_F6P_c" name="F6P" compartment="Cytosol" initialConcentration="1.0" boundaryCondition="false" charge="0" />
      <species id="M_D_3_HYDROXY_C22_ACYL_ACP_c" name="D-3-HYDROXY-C22-ACYL-ACP" compartment="Cytosol" initialConcentration="1.0" boundaryCondition="false" charge="0" />
      <species id="M_DIN_c" name="DIN" compartment="Cytosol" initialConcentration="1.0" boundaryCondition="false" charge="0" />
      <species id="M_3MBUTLIPO_c" name="3MBUTLIPO" compartment="Cytosol" initialConcentration="1.0" boundaryCondition="false" charge="0" />
      <species id="M_AIR_c" name="AIR" compartment="Cytosol" initialConcentration="1.0" boundaryCondition="false" charge="0" />
      <species id="M_RTHIO_c" name="RTHIO" compartment="Cytosol" initialConcentration="1.0" boundaryCondition="false" charge="0" />
      <species id="M_PHOSPHO_PENTA_METHYL_TRICONTANOYL_COA_c" name="PHOSPHO-PENTA-METHYL-TRICONTANOYL-COA" compartment="Cytosol" initialConcentration="1.0" boundaryCondition="false" charge="0" />
      <species id="M_DCDP_c" name="DCDP" compartment="Cytosol" initialConcentration="1.0" boundaryCondition="false" charge="0" />
      <species id="M_DT_c" name="DT" compartment="Cytosol" initialConcentration="1.0" boundaryCondition="false" charge="0" />
      <species id="M_3PG_c" name="3PG" compartment="Cytosol" initialConcentration="1.0" boundaryCondition="false" charge="0" />
      <species id="M_G3P_c" name="G3P" compartment="Cytosol" initialConcentration="1.0" boundaryCondition="false" charge="0" />
      <species id="M_MOAD_COSH_c" name="MOAD-COSH" compartment="Cytosol" initialConcentration="1.0" boundaryCondition="false" charge="0" />
      <species id="M_SLFxt_b" name="SLFxt" compartment="Extra_organism" initialConcentration="1.0" boundaryCondition="true" charge="0" />
      <species id="M_PPI_c" name="PPI" compartment="Cytosol" initialConcentration="1.0" boundaryCondition="false" charge="0" />
      <species id="M_GAR_c" name="GAR" compartment="Cytosol" initialConcentration="1.0" boundaryCondition="false" charge="0" />
      <species id="M_PPM_c" name="PPM" compartment="Cytosol" initialConcentration="1.0" boundaryCondition="false" charge="0" />
      <species id="M_H2Xxt_b" name="H2Xxt" compartment="Extra_organism" initialConcentration="1.0" boundaryCondition="true" charge="0" />
      <species id="M_FUACAC_c" name="FUACAC" compartment="Cytosol" initialConcentration="1.0" boundaryCondition="false" charge="0" />
      <species id="M_HEXACOSANOATE_c" name="HEXACOSANOATE" compartment="Cytosol" initialConcentration="1.0" boundaryCondition="false" charge="0" />
      <species id="M_PHDIMRHAM2_c" name="PHDIMRHAM2" compartment="Cytosol" initialConcentration="1.0" boundaryCondition="false" charge="0" />
      <species id="M_GDPDHDOGAL_c" name="GDPDHDOGAL" compartment="Cytosol" initialConcentration="1.0" boundaryCondition="false" charge="0" />
      <species id="M_MBT_c" name="MBT" compartment="Cytosol" initialConcentration="1.0" boundaryCondition="false" charge="0" />
      <species id="M_9_HEXADECENOYL_ACP_c" name="9-HEXADECENOYL-ACP" compartment="Cytosol" initialConcentration="1.0" boundaryCondition="false" charge="0" />
      <species id="M_FAD_c" name="FAD" compartment="Cytosol" initialConcentration="1.0" boundaryCondition="false" charge="0" />
      <species id="M_GLACxt_b" name="GLACxt" compartment="Extra_organism" initialConcentration="1.0" boundaryCondition="true" charge="0" />
      <species id="M_cGMP_c" name="cGMP" compartment="Cytosol" initialConcentration="1.0" boundaryCondition="false" charge="0" />
      <species id="M_PANT_c" name="PANT" compartment="Cytosol" initialConcentration="1.0" boundaryCondition="false" charge="0" />
      <species id="M_IP_c" name="IP" compartment="Cytosol" initialConcentration="1.0" boundaryCondition="false" charge="0" />
      <species id="M_UTP_c" name="UTP" compartment="Cytosol" initialConcentration="1.0" boundaryCondition="false" charge="0" />
      <species id="M_NAORN_c" name="NAORN" compartment="Cytosol" initialConcentration="1.0" boundaryCondition="false" charge="0" />
      <species id="M_TRExt_b" name="TRExt" compartment="Extra_organism" initialConcentration="1.0" boundaryCondition="true" charge="0" />
      <species id="M_TETRACOSANOATExt_b" name="TETRACOSANOATExt" compartment="Extra_organism" initialConcentration="1.0" boundaryCondition="true" charge="0" />
      <species id="M_ARABINOGALACTAN_PEPTIDOGLYCAN_c" name="ARABINOGALACTAN_PEPTIDOGLYCAN" compartment="Cytosol" initialConcentration="1.0" boundaryCondition="false" charge="0" />
      <species id="M_MYCOTHIOL_c" name="MYCOTHIOL" compartment="Cytosol" initialConcentration="1.0" boundaryCondition="false" charge="0" />
      <species id="M_R5P_c" name="R5P" compartment="Cytosol" initialConcentration="1.0" boundaryCondition="false" charge="0" />
      <species id="M_HYXN_c" name="HYXN" compartment="Cytosol" initialConcentration="1.0" boundaryCondition="false" charge="0" />
      <species id="M_HEXACOSANOYL_COA_c" name="HEXACOSANOYL-COA" compartment="Cytosol" initialConcentration="1.0" boundaryCondition="false" charge="0" />
      <species id="M_MAPC_c" name="MAPC" compartment="Cytosol" initialConcentration="1.0" boundaryCondition="false" charge="0" />
      <species id="M_TRANS_METHOXY_MEROACYL_ACP_c" name="TRANS-METHOXY-MEROACYL-ACP" compartment="Cytosol" initialConcentration="1.0" boundaryCondition="false" charge="0" />
      <species id="M_SUCCxt_b" name="SUCCxt" compartment="Extra_organism" initialConcentration="1.0" boundaryCondition="true" charge="0" />
      <species id="M_PENTADECANOYL_COA_c" name="PENTADECANOYL-COA" compartment="Cytosol" initialConcentration="1.0" boundaryCondition="false" charge="0" />
      <species id="M_ARG_c" name="ARG" compartment="Cytosol" initialConcentration="1.0" boundaryCondition="false" charge="0" />
      <species id="M_GLUxt_b" name="GLUxt" compartment="Extra_organism" initialConcentration="1.0" boundaryCondition="true" charge="0" />
      <species id="M_DADP_c" name="DADP" compartment="Cytosol" initialConcentration="1.0" boundaryCondition="false" charge="0" />
      <species id="M_NAC_c" name="NAC" compartment="Cytosol" initialConcentration="1.0" boundaryCondition="false" charge="0" />
      <species id="M_5_AMINO_LEVULINATE_c" name="5-AMINO-LEVULINATE" compartment="Cytosol" initialConcentration="1.0" boundaryCondition="false" charge="0" />
      <species id="M_NAD_c" name="NAD" compartment="Cytosol" initialConcentration="1.0" boundaryCondition="false" charge="0" />
      <species id="M_HBA_c" name="HBA" compartment="Cytosol" initialConcentration="1.0" boundaryCondition="false" charge="0" />
      <species id="M_NAM_c" name="NAM" compartment="Cytosol" initialConcentration="1.0" boundaryCondition="false" charge="0" />
      <species id="M_ILE_c" name="ILE" compartment="Cytosol" initialConcentration="1.0" boundaryCondition="false" charge="0" />
      <species id="M_GLNxt_b" name="GLNxt" compartment="Extra_organism" initialConcentration="1.0" boundaryCondition="true" charge="0" />
      <species id="M_PHDIM_CYTO_c" name="PHDIM-CYTO" compartment="Cytosol" initialConcentration="1.0" boundaryCondition="false" charge="0" />
      <species id="M_O2_c" name="O2" compartment="Cytosol" initialConcentration="1.0" boundaryCondition="false" charge="0" />
      <species id="M_GSN_c" name="GSN" compartment="Cytosol" initialConcentration="1.0" boundaryCondition="false" charge="0" />
      <species id="M_HYDROXYMETHYLBILANE_c" name="HYDROXYMETHYLBILANE" compartment="Cytosol" initialConcentration="1.0" boundaryCondition="false" charge="0" />
      <species id="M_LYS_c" name="LYS" compartment="Cytosol" initialConcentration="1.0" boundaryCondition="false" charge="0" />
      <species id="M_GLxt_b" name="GLxt" compartment="Extra_organism" initialConcentration="1.0" boundaryCondition="true" charge="0" />
      <species id="M_OTHIO_c" name="OTHIO" compartment="Cytosol" initialConcentration="1.0" boundaryCondition="false" charge="0" />
      <species id="M_HCO3_c" name="HCO3" compartment="Cytosol" initialConcentration="1.0" boundaryCondition="false" charge="0" />
      <species id="M_URIxt_b" name="URIxt" compartment="Extra_organism" initialConcentration="1.0" boundaryCondition="true" charge="0" />
      <species id="M_CAASP_c" name="CAASP" compartment="Cytosol" initialConcentration="1.0" boundaryCondition="false" charge="0" />
      <species id="M_C78MYCOLATE_ENZ_c" name="C78MYCOLATE-ENZ" compartment="Cytosol" initialConcentration="1.0" boundaryCondition="false" charge="0" />
      <species id="M_PRFP_c" name="PRFP" compartment="Cytosol" initialConcentration="1.0" boundaryCondition="false" charge="0" />
      <species id="M_HYDROXYGLU_c" name="HYDROXYGLU" compartment="Cytosol" initialConcentration="1.0" boundaryCondition="false" charge="0" />
      <species id="M_SL_1_c" name="SL-1" compartment="Cytosol" initialConcentration="1.0" boundaryCondition="false" charge="0" />
      <species id="M_BIOTINxt_b" name="BIOTINxt" compartment="Extra_organism" initialConcentration="1.0" boundaryCondition="true" charge="0" />
      <species id="M_PORPHOBILILOGIN_c" name="PORPHOBILILOGIN" compartment="Cytosol" initialConcentration="1.0" boundaryCondition="false" charge="0" />
      <species id="M_HEXANOYL_ACP_c" name="HEXANOYL-ACP" compartment="Cytosol" initialConcentration="1.0" boundaryCondition="false" charge="0" />
      <species id="M_AKP_c" name="AKP" compartment="Cytosol" initialConcentration="1.0" boundaryCondition="false" charge="0" />
      <species id="M_PRBAMP_c" name="PRBAMP" compartment="Cytosol" initialConcentration="1.0" boundaryCondition="false" charge="0" />
      <species id="M_ADLIPO_c" name="ADLIPO" compartment="Cytosol" initialConcentration="1.0" boundaryCondition="false" charge="0" />
      <species id="M_3MBUTCOA_c" name="3MBUTCOA" compartment="Cytosol" initialConcentration="1.0" boundaryCondition="false" charge="0" />
      <species id="M_LYSxt_b" name="LYSxt" compartment="Extra_organism" initialConcentration="1.0" boundaryCondition="true" charge="0" />
      <species id="M_UDP_NAM_NGM_AGMDAPIMAA_c" name="UDP[NAM:NGM]AGMDAPIMAA" compartment="Cytosol" initialConcentration="1.0" boundaryCondition="false" charge="0" />
      <species id="M_HEME_FE3_c" name="HEME-FE3" compartment="Cytosol" initialConcentration="1.0" boundaryCondition="false" charge="0" />
      <species id="M_HEME_FE2_c" name="HEME-FE2" compartment="Cytosol" initialConcentration="1.0" boundaryCondition="false" charge="0" />
      <species id="M_XAN_c" name="XAN" compartment="Cytosol" initialConcentration="1.0" boundaryCondition="false" charge="0" />
      <species id="M_HISxt_b" name="HISxt" compartment="Extra_organism" initialConcentration="1.0" boundaryCondition="true" charge="0" />
      <species id="M_OBUT_c" name="OBUT" compartment="Cytosol" initialConcentration="1.0" boundaryCondition="false" charge="0" />
      <species id="M_TRIDECANOYL_COA_c" name="TRIDECANOYL-COA" compartment="Cytosol" initialConcentration="1.0" boundaryCondition="false" charge="0" />
      <species id="M_PPTC_c" name="PPTC" compartment="Cytosol" initialConcentration="1.0" boundaryCondition="false" charge="0" />
      <species id="M_TETRAHYDRODIPICOLINATE_c" name="TETRAHYDRODIPICOLINATE" compartment="Cytosol" initialConcentration="1.0" boundaryCondition="false" charge="0" />
      <species id="M_P_L_GLX_c" name="P-L-GLX" compartment="Cytosol" initialConcentration="1.0" boundaryCondition="false" charge="0" />
      <species id="M_PENTADECANOATExt_b" name="PENTADECANOATExt" compartment="Extra_organism" initialConcentration="1.0" boundaryCondition="true" charge="0" />
      <species id="M_NH3xt_b" name="NH3xt" compartment="Extra_organism" initialConcentration="1.0" boundaryCondition="true" charge="0" />
      <species id="M_MBTSEC_c" name="MBTSEC" compartment="Cytosol" initialConcentration="1.0" boundaryCondition="false" charge="0" />
      <species id="M_OA_c" name="OA" compartment="Cytosol" initialConcentration="1.0" boundaryCondition="false" charge="0" />
      <species id="M_EICOSANOYL_ACP_c" name="EICOSANOYL-ACP" compartment="Cytosol" initialConcentration="1.0" boundaryCondition="false" charge="0" />
      <species id="M_PRAM_c" name="PRAM" compartment="Cytosol" initialConcentration="1.0" boundaryCondition="false" charge="0" />
      <species id="M_PYR_c" name="PYR" compartment="Cytosol" initialConcentration="1.0" boundaryCondition="false" charge="0" />
      <species id="M_13PDG_c" name="13PDG" compartment="Cytosol" initialConcentration="1.0" boundaryCondition="false" charge="0" />
      <species id="M_A160GL3P_c" name="A160GL3P" compartment="Cytosol" initialConcentration="1.0" boundaryCondition="false" charge="0" />
      <species id="M_GLYCOLATExt_b" name="GLYCOLATExt" compartment="Extra_organism" initialConcentration="1.0" boundaryCondition="true" charge="0" />
      <species id="M_CIS_DELTA_2_3_21_ENOYL_C40_ACYL_ACP_c" name="CIS-DELTA-2-3,21-ENOYL-C40-ACYL-ACP" compartment="Cytosol" initialConcentration="1.0" boundaryCondition="false" charge="0" />
      <species id="M_HEXANOATExt_b" name="HEXANOATExt" compartment="Extra_organism" initialConcentration="1.0" boundaryCondition="true" charge="0" />
      <species id="M_2MBUTCOA_c" name="2MBUTCOA" compartment="Cytosol" initialConcentration="1.0" boundaryCondition="false" charge="0" />
      <species id="M_C78MYCOLATE_PP_c" name="C78MYCOLATE-PP" compartment="Cytosol" initialConcentration="1.0" boundaryCondition="false" charge="0" />
      <species id="M_GLUP_c" name="GLUP" compartment="Cytosol" initialConcentration="1.0" boundaryCondition="false" charge="0" />
      <species id="M_MYCOLIPDIENOYL_ACP_c" name="MYCOLIPDIENOYL-ACP" compartment="Cytosol" initialConcentration="1.0" boundaryCondition="false" charge="0" />
      <species id="M_TS_COSH_TYR_c" name="TS-COSH-TYR" compartment="Cytosol" initialConcentration="1.0" boundaryCondition="false" charge="0" />
      <species id="M_DGLU_c" name="DGLU" compartment="Cytosol" initialConcentration="1.0" boundaryCondition="false" charge="0" />
      <species id="M_TRANS_DELTA_2_ENOYL_C22_ACYL_ACP_c" name="TRANS-DELTA-2-ENOYL-C22-ACYL-ACP" compartment="Cytosol" initialConcentration="1.0" boundaryCondition="false" charge="0" />
      <species id="M_SERxt_b" name="SERxt" compartment="Extra_organism" initialConcentration="1.0" boundaryCondition="true" charge="0" />
      <species id="M_GLUC_c" name="GLUC" compartment="Cytosol" initialConcentration="1.0" boundaryCondition="false" charge="0" />
      <species id="M_ARA_1_GALACTANDPP_c" name="ARA[1]GALACTANDPP" compartment="Cytosol" initialConcentration="1.0" boundaryCondition="false" charge="0" />
      <species id="M_ADCHOR_c" name="ADCHOR" compartment="Cytosol" initialConcentration="1.0" boundaryCondition="false" charge="0" />
      <species id="M_GLUGSAL_c" name="GLUGSAL" compartment="Cytosol" initialConcentration="1.0" boundaryCondition="false" charge="0" />
      <species id="M_IPP_c" name="IPP" compartment="Cytosol" initialConcentration="1.0" boundaryCondition="false" charge="0" />
      <species id="M_OCTANOYL_COA_c" name="OCTANOYL-COA" compartment="Cytosol" initialConcentration="1.0" boundaryCondition="false" charge="0" />
      <species id="M_HEXACOSANOYL_COA_CO2_c" name="HEXACOSANOYL-COA-CO2" compartment="Cytosol" initialConcentration="1.0" boundaryCondition="false" charge="0" />
      <species id="M_TYRxt_b" name="TYRxt" compartment="Extra_organism" initialConcentration="1.0" boundaryCondition="true" charge="0" />
      <species id="M_TETRADECANOYL_ACP_c" name="TETRADECANOYL-ACP" compartment="Cytosol" initialConcentration="1.0" boundaryCondition="false" charge="0" />
      <species id="M_PROPIONYLP_c" name="PROPIONYLP" compartment="Cytosol" initialConcentration="1.0" boundaryCondition="false" charge="0" />
      <species id="M_AMP_c" name="AMP" compartment="Cytosol" initialConcentration="1.0" boundaryCondition="false" charge="0" />
      <species id="M_ICHOR_c" name="ICHOR" compartment="Cytosol" initialConcentration="1.0" boundaryCondition="false" charge="0" />
      <species id="M_OSB_c" name="OSB" compartment="Cytosol" initialConcentration="1.0" boundaryCondition="false" charge="0" />
      <species id="M_HIBUT_c" name="HIBUT" compartment="Cytosol" initialConcentration="1.0" boundaryCondition="false" charge="0" />
      <species id="M_R1P_c" name="R1P" compartment="Cytosol" initialConcentration="1.0" boundaryCondition="false" charge="0" />
      <species id="M_TRE_c" name="TRE" compartment="Cytosol" initialConcentration="1.0" boundaryCondition="false" charge="0" />
      <species id="M_THFG_c" name="THFG" compartment="Cytosol" initialConcentration="1.0" boundaryCondition="false" charge="0" />
      <species id="M_A6RP5P2_c" name="A6RP5P2" compartment="Cytosol" initialConcentration="1.0" boundaryCondition="false" charge="0" />
      <species id="M_TRP_c" name="TRP" compartment="Cytosol" initialConcentration="1.0" boundaryCondition="false" charge="0" />
      <species id="M_AMINOACETONE_c" name="AMINOACETONE" compartment="Cytosol" initialConcentration="1.0" boundaryCondition="false" charge="0" />
      <species id="M_MBT_HOLO_c" name="MBT-HOLO" compartment="Cytosol" initialConcentration="1.0" boundaryCondition="false" charge="0" />
      <species id="M_MPD_c" name="MPD" compartment="Cytosol" initialConcentration="1.0" boundaryCondition="false" charge="0" />
      <species id="M_MYCOTHIOL_S_CONJUGATE_c" name="MYCOTHIOL-S-CONJUGATE" compartment="Cytosol" initialConcentration="1.0" boundaryCondition="false" charge="0" />
      <species id="M_CIS_DELTA_3_ENOYL_C22_ACYL_ACP_c" name="CIS-DELTA-3-ENOYL-C22-ACYL-ACP" compartment="Cytosol" initialConcentration="1.0" boundaryCondition="false" charge="0" />
      <species id="M_AC4PIM1_c" name="AC4PIM1" compartment="Cytosol" initialConcentration="1.0" boundaryCondition="false" charge="0" />
      <species id="M_HEPTADECANOATE_c" name="HEPTADECANOATE" compartment="Cytosol" initialConcentration="1.0" boundaryCondition="false" charge="0" />
      <species id="M_AC4PIM3_c" name="AC4PIM3" compartment="Cytosol" initialConcentration="1.0" boundaryCondition="false" charge="0" />
      <species id="M_AC4PIM2_c" name="AC4PIM2" compartment="Cytosol" initialConcentration="1.0" boundaryCondition="false" charge="0" />
      <species id="M_AC4PIM5_c" name="AC4PIM5" compartment="Cytosol" initialConcentration="1.0" boundaryCondition="false" charge="0" />
      <species id="M_AC4PIM7_c" name="AC4PIM7" compartment="Cytosol" initialConcentration="1.0" boundaryCondition="false" charge="0" />
      <species id="M_AC4PIM6_c" name="AC4PIM6" compartment="Cytosol" initialConcentration="1.0" boundaryCondition="false" charge="0" />
      <species id="M_GA1P_c" name="GA1P" compartment="Cytosol" initialConcentration="1.0" boundaryCondition="false" charge="0" />
      <species id="M_GSNxt_b" name="GSNxt" compartment="Extra_organism" initialConcentration="1.0" boundaryCondition="true" charge="0" />
      <species id="M_DTxt_b" name="DTxt" compartment="Extra_organism" initialConcentration="1.0" boundaryCondition="true" charge="0" />
      <species id="M_FPP_c" name="FPP" compartment="Cytosol" initialConcentration="1.0" boundaryCondition="false" charge="0" />
      <species id="M_SUC_c" name="SUC" compartment="Cytosol" initialConcentration="1.0" boundaryCondition="false" charge="0" />
      <species id="M_DUMP_c" name="DUMP" compartment="Cytosol" initialConcentration="1.0" boundaryCondition="false" charge="0" />
      <species id="M_ACAL_c" name="ACAL" compartment="Cytosol" initialConcentration="1.0" boundaryCondition="false" charge="0" />
      <species id="M_CIS_METHOXY_MEROACYL_ACP_c" name="CIS-METHOXY-MEROACYL-ACP" compartment="Cytosol" initialConcentration="1.0" boundaryCondition="false" charge="0" />
      <species id="M_ACP_c" name="ACP" compartment="Cytosol" initialConcentration="1.0" boundaryCondition="false" charge="0" />
      <species id="M_EICOSANOATExt_b" name="EICOSANOATExt" compartment="Extra_organism" initialConcentration="1.0" boundaryCondition="true" charge="0" />
      <species id="M_METHF_c" name="METHF" compartment="Cytosol" initialConcentration="1.0" boundaryCondition="false" charge="0" />
      <species id="M_DOCOSANOYL_COA_c" name="DOCOSANOYL-COA" compartment="Cytosol" initialConcentration="1.0" boundaryCondition="false" charge="0" />
      <species id="M_AKGxt_b" name="AKGxt" compartment="Extra_organism" initialConcentration="1.0" boundaryCondition="true" charge="0" />
      <species id="M_PA_TBA_c" name="PA-TBA" compartment="Cytosol" initialConcentration="1.0" boundaryCondition="false" charge="0" />
      <species id="M_CDPDG_c" name="CDPDG" compartment="Cytosol" initialConcentration="1.0" boundaryCondition="false" charge="0" />
      <species id="M_DTDP4DH6DGLC_c" name="DTDP4DH6DGLC" compartment="Cytosol" initialConcentration="1.0" boundaryCondition="false" charge="0" />
      <species id="M_4PPNTE_c" name="4PPNTE" compartment="Cytosol" initialConcentration="1.0" boundaryCondition="false" charge="0" />
      <species id="M_RMMALONYLCOA_c" name="RMMALONYLCOA" compartment="Cytosol" initialConcentration="1.0" boundaryCondition="false" charge="0" />
      <species id="M_4PPNTO_c" name="4PPNTO" compartment="Cytosol" initialConcentration="1.0" boundaryCondition="false" charge="0" />
      <species id="M_A6RP_c" name="A6RP" compartment="Cytosol" initialConcentration="1.0" boundaryCondition="false" charge="0" />
      <species id="M_FE2_c" name="FE2" compartment="Cytosol" initialConcentration="1.0" boundaryCondition="false" charge="0" />
      <species id="M_FE3_c" name="FE3" compartment="Cytosol" initialConcentration="1.0" boundaryCondition="false" charge="0" />
      <species id="M_TRE6P_c" name="TRE6P" compartment="Cytosol" initialConcentration="1.0" boundaryCondition="false" charge="0" />
      <species id="M_ADP_c" name="ADP" compartment="Cytosol" initialConcentration="1.0" boundaryCondition="false" charge="0" />
      <species id="M_CDPMDE_c" name="CDPMDE" compartment="Cytosol" initialConcentration="1.0" boundaryCondition="false" charge="0" />
      <species id="M_ABUT_c" name="ABUT" compartment="Cytosol" initialConcentration="1.0" boundaryCondition="false" charge="0" />
      <species id="M_HEXADECANOYL_ACP_c" name="HEXADECANOYL-ACP" compartment="Cytosol" initialConcentration="1.0" boundaryCondition="false" charge="0" />
      <species id="M_8_AMINO7_OXONONANOATE_c" name="8-AMINO7-OXONONANOATE" compartment="Cytosol" initialConcentration="1.0" boundaryCondition="false" charge="0" />
      <species id="M_TREHALOSEDIMYCOLATE_c" name="TREHALOSEDIMYCOLATE" compartment="Cytosol" initialConcentration="1.0" boundaryCondition="false" charge="0" />
      <species id="M_PROPANOATExt_b" name="PROPANOATExt" compartment="Extra_organism" initialConcentration="1.0" boundaryCondition="true" charge="0" />
      <species id="M_ADN_c" name="ADN" compartment="Cytosol" initialConcentration="1.0" boundaryCondition="false" charge="0" />
      <species id="M_GMP_c" name="GMP" compartment="Cytosol" initialConcentration="1.0" boundaryCondition="false" charge="0" />
      <species id="M_GDP_c" name="GDP" compartment="Cytosol" initialConcentration="1.0" boundaryCondition="false" charge="0" />
      <species id="M_PHENOLPHTHIODIOLONE_A_c" name="PHENOLPHTHIODIOLONE-A" compartment="Cytosol" initialConcentration="1.0" boundaryCondition="false" charge="0" />
      <species id="M_PHTHIODIOLONE_A_c" name="PHTHIODIOLONE-A" compartment="Cytosol" initialConcentration="1.0" boundaryCondition="false" charge="0" />
      <species id="M_DLIPO_c" name="DLIPO" compartment="Cytosol" initialConcentration="1.0" boundaryCondition="false" charge="0" />
      <species id="M_MET_c" name="MET" compartment="Cytosol" initialConcentration="1.0" boundaryCondition="false" charge="0" />
      <species id="M_ARAFDPP_c" name="ARAFDPP" compartment="Cytosol" initialConcentration="1.0" boundaryCondition="false" charge="0" />
      <species id="M_LEU_c" name="LEU" compartment="Cytosol" initialConcentration="1.0" boundaryCondition="false" charge="0" />
      <species id="M_PROxt_b" name="PROxt" compartment="Extra_organism" initialConcentration="1.0" boundaryCondition="true" charge="0" />
      <species id="M_CO2xt_b" name="CO2xt" compartment="Extra_organism" initialConcentration="1.0" boundaryCondition="true" charge="0" />
      <species id="M_G6P_c" name="G6P" compartment="Cytosol" initialConcentration="1.0" boundaryCondition="false" charge="0" />
      <species id="M_LEUxt_b" name="LEUxt" compartment="Extra_organism" initialConcentration="1.0" boundaryCondition="true" charge="0" />
      <species id="M_HIBUTCOA_c" name="HIBUTCOA" compartment="Cytosol" initialConcentration="1.0" boundaryCondition="false" charge="0" />
      <species id="M_TETRACOSANOYL_ACP_c" name="TETRACOSANOYL-ACP" compartment="Cytosol" initialConcentration="1.0" boundaryCondition="false" charge="0" />
      <species id="M_PHPYR_c" name="PHPYR" compartment="Cytosol" initialConcentration="1.0" boundaryCondition="false" charge="0" />
      <species id="M_UDP_NAM_NGM_ALAGLU_c" name="UDP[NAM:NGM]ALAGLU" compartment="Cytosol" initialConcentration="1.0" boundaryCondition="false" charge="0" />
      <species id="M_DUTP_c" name="DUTP" compartment="Cytosol" initialConcentration="1.0" boundaryCondition="false" charge="0" />
      <species id="M_GA6P_c" name="GA6P" compartment="Cytosol" initialConcentration="1.0" boundaryCondition="false" charge="0" />
      <species id="M_TRPxt_b" name="TRPxt" compartment="Extra_organism" initialConcentration="1.0" boundaryCondition="true" charge="0" />
      <species id="M_NPRAN_c" name="NPRAN" compartment="Cytosol" initialConcentration="1.0" boundaryCondition="false" charge="0" />
      <species id="M_CIT_c" name="CIT" compartment="Cytosol" initialConcentration="1.0" boundaryCondition="false" charge="0" />
      <species id="M_UDPG_c" name="UDPG" compartment="Cytosol" initialConcentration="1.0" boundaryCondition="false" charge="0" />
      <species id="M_9_HEXADECENOATE_c" name="9-HEXADECENOATE" compartment="Cytosol" initialConcentration="1.0" boundaryCondition="false" charge="0" />
      <species id="M_DAG_c" name="DAG" compartment="Cytosol" initialConcentration="1.0" boundaryCondition="false" charge="0" />
      <species id="M_PIMS_c" name="PIMS" compartment="Cytosol" initialConcentration="1.0" boundaryCondition="false" charge="0" />
      <species id="M_A6RP5P_c" name="A6RP5P" compartment="Cytosol" initialConcentration="1.0" boundaryCondition="false" charge="0" />
      <species id="M_SAL_c" name="SAL" compartment="Cytosol" initialConcentration="1.0" boundaryCondition="false" charge="0" />
      <species id="M_COB_II_RINICACID_A_C_DIAMIDE_c" name="COB-II-RINICACID-A-C-DIAMIDE" compartment="Cytosol" initialConcentration="1.0" boundaryCondition="false" charge="0" />
      <species id="M_MACAC_c" name="MACAC" compartment="Cytosol" initialConcentration="1.0" boundaryCondition="false" charge="0" />
      <species id="M_METHYMALONATE_c" name="METHYMALONATE" compartment="Cytosol" initialConcentration="1.0" boundaryCondition="false" charge="0" />
      <species id="M_2MBUTLIPO_c" name="2MBUTLIPO" compartment="Cytosol" initialConcentration="1.0" boundaryCondition="false" charge="0" />
      <species id="M_LIPID2_AMIDATED_c" name="LIPID2-AMIDATED" compartment="Cytosol" initialConcentration="1.0" boundaryCondition="false" charge="0" />
      <species id="M_ACRCOA_c" name="ACRCOA" compartment="Cytosol" initialConcentration="1.0" boundaryCondition="false" charge="0" />
      <species id="M_PYRxt_b" name="PYRxt" compartment="Extra_organism" initialConcentration="1.0" boundaryCondition="true" charge="0" />
      <species id="M_SAOPIM_c" name="SAOPIM" compartment="Cytosol" initialConcentration="1.0" boundaryCondition="false" charge="0" />
      <species id="M_F420_0_c" name="F420-0" compartment="Cytosol" initialConcentration="1.0" boundaryCondition="false" charge="0" />
      <species id="M_AC_c" name="AC" compartment="Cytosol" initialConcentration="1.0" boundaryCondition="false" charge="0" />
      <species id="M_GNxt_b" name="GNxt" compartment="Extra_organism" initialConcentration="1.0" boundaryCondition="true" charge="0" />
      <species id="M_AD_c" name="AD" compartment="Cytosol" initialConcentration="1.0" boundaryCondition="false" charge="0" />
      <species id="M_T3_c" name="T3" compartment="Cytosol" initialConcentration="1.0" boundaryCondition="false" charge="0" />
      <species id="M_AN_c" name="AN" compartment="Cytosol" initialConcentration="1.0" boundaryCondition="false" charge="0" />
      <species id="M_4HPP_c" name="4HPP" compartment="Cytosol" initialConcentration="1.0" boundaryCondition="false" charge="0" />
      <species id="M_9_OCTADECENOATE_c" name="9-OCTADECENOATE" compartment="Cytosol" initialConcentration="1.0" boundaryCondition="false" charge="0" />
      <species id="M_2METHYLCISACONITATE_c" name="2METHYLCISACONITATE" compartment="Cytosol" initialConcentration="1.0" boundaryCondition="false" charge="0" />
      <species id="M_MYCOLIPANOIC_ACP_c" name="MYCOLIPANOIC-ACP" compartment="Cytosol" initialConcentration="1.0" boundaryCondition="false" charge="0" />
      <species id="M_PRECORIN_3B_c" name="PRECORIN-3B" compartment="Cytosol" initialConcentration="1.0" boundaryCondition="false" charge="0" />
      <species id="M_METxt_b" name="METxt" compartment="Extra_organism" initialConcentration="1.0" boundaryCondition="true" charge="0" />
      <species id="M_GABAxt_b" name="GABAxt" compartment="Extra_organism" initialConcentration="1.0" boundaryCondition="true" charge="0" />
      <species id="M_MTHF_c" name="MTHF" compartment="Cytosol" initialConcentration="1.0" boundaryCondition="false" charge="0" />
      <species id="M_COB_III_c" name="COB-III" compartment="Cytosol" initialConcentration="1.0" boundaryCondition="false" charge="0" />
      <species id="M_3PSME_c" name="3PSME" compartment="Cytosol" initialConcentration="1.0" boundaryCondition="false" charge="0" />
      <species id="e_R1" name="enz_R1" compartment="Cell" initialConcentration="1.0" boundaryCondition="true" />
      <species id="e_R2" name="enz_R2" compartment="Cell" initialConcentration="1.0" boundaryCondition="true" />
      <species id="e_R3" name="enz_R3" compartment="Cell" initialConcentration="1.0" boundaryCondition="true" />
      <species id="e_R4" name="enz_R4" compartment="Cell" initialConcentration="1.0" boundaryCondition="true" />
      <species id="e_R5" name="enz_R5" compartment="Cell" initialConcentration="1.0" boundaryCondition="true" />
      <species id="e_R6" name="enz_R6" compartment="Cell" initialConcentration="1.0" boundaryCondition="true" />
      <species id="e_R7" name="enz_R7" compartment="Cell" initialConcentration="1.0" boundaryCondition="true" />
      <species id="e_R8" name="enz_R8" compartment="Cell" initialConcentration="1.0" boundaryCondition="true" />
      <species id="e_R9" name="enz_R9" compartment="Cell" initialConcentration="1.0" boundaryCondition="true" />
      <species id="e_R10" name="enz_R10" compartment="Cell" initialConcentration="1.0" boundaryCondition="true" />
      <species id="e_R11" name="enz_R11" compartment="Cell" initialConcentration="1.0" boundaryCondition="true" />
      <species id="e_R12" name="enz_R12" compartment="Cell" initialConcentration="1.0" boundaryCondition="true" />
      <species id="e_R13" name="enz_R13" compartment="Cell" initialConcentration="1.0" boundaryCondition="true" />
      <species id="e_R14" name="enz_R14" compartment="Cell" initialConcentration="1.0" boundaryCondition="true" />
      <species id="e_R15" name="enz_R15" compartment="Cell" initialConcentration="1.0" boundaryCondition="true" />
      <species id="e_R16" name="enz_R16" compartment="Cell" initialConcentration="1.0" boundaryCondition="true" />
      <species id="e_R17" name="enz_R17" compartment="Cell" initialConcentration="1.0" boundaryCondition="true" />
      <species id="e_R18" name="enz_R18" compartment="Cell" initialConcentration="1.0" boundaryCondition="true" />
      <species id="e_R19" name="enz_R19" compartment="Cell" initialConcentration="1.0" boundaryCondition="true" />
      <species id="e_R20" name="enz_R20" compartment="Cell" initialConcentration="1.0" boundaryCondition="true" />
      <species id="e_R21" name="enz_R21" compartment="Cell" initialConcentration="1.0" boundaryCondition="true" />
      <species id="e_R22" name="enz_R22" compartment="Cell" initialConcentration="1.0" boundaryCondition="true" />
      <species id="e_R23" name="enz_R23" compartment="Cell" initialConcentration="1.0" boundaryCondition="true" />
      <species id="e_R24" name="enz_R24" compartment="Cell" initialConcentration="1.0" boundaryCondition="true" />
      <species id="e_R25" name="enz_R25" compartment="Cell" initialConcentration="1.0" boundaryCondition="true" />
      <species id="e_R26" name="enz_R26" compartment="Cell" initialConcentration="1.0" boundaryCondition="true" />
      <species id="e_R27" name="enz_R27" compartment="Cell" initialConcentration="1.0" boundaryCondition="true" />
      <species id="e_R28" name="enz_R28" compartment="Cell" initialConcentration="1.0" boundaryCondition="true" />
      <species id="e_R29" name="enz_R29" compartment="Cell" initialConcentration="1.0" boundaryCondition="true" />
      <species id="e_R30" name="enz_R30" compartment="Cell" initialConcentration="1.0" boundaryCondition="true" />
      <species id="e_R31" name="enz_R31" compartment="Cell" initialConcentration="1.0" boundaryCondition="true" />
      <species id="e_R32" name="enz_R32" compartment="Cell" initialConcentration="1.0" boundaryCondition="true" />
      <species id="e_R33" name="enz_R33" compartment="Cell" initialConcentration="1.0" boundaryCondition="true" />
      <species id="e_R34" name="enz_R34" compartment="Cell" initialConcentration="1.0" boundaryCondition="true" />
      <species id="e_R35" name="enz_R35" compartment="Cell" initialConcentration="1.0" boundaryCondition="true" />
      <species id="e_R36" name="enz_R36" compartment="Cell" initialConcentration="1.0" boundaryCondition="true" />
      <species id="e_R37" name="enz_R37" compartment="Cell" initialConcentration="1.0" boundaryCondition="true" />
      <species id="e_R38" name="enz_R38" compartment="Cell" initialConcentration="1.0" boundaryCondition="true" />
      <species id="e_R39" name="enz_R39" compartment="Cell" initialConcentration="1.0" boundaryCondition="true" />
      <species id="e_R40" name="enz_R40" compartment="Cell" initialConcentration="1.0" boundaryCondition="true" />
      <species id="e_R41" name="enz_R41" compartment="Cell" initialConcentration="1.0" boundaryCondition="true" />
      <species id="e_R42" name="enz_R42" compartment="Cell" initialConcentration="1.0" boundaryCondition="true" />
      <species id="e_R43" name="enz_R43" compartment="Cell" initialConcentration="1.0" boundaryCondition="true" />
      <species id="e_R44" name="enz_R44" compartment="Cell" initialConcentration="1.0" boundaryCondition="true" />
      <species id="e_R45" name="enz_R45" compartment="Cell" initialConcentration="1.0" boundaryCondition="true" />
      <species id="e_R46" name="enz_R46" compartment="Cell" initialConcentration="1.0" boundaryCondition="true" />
      <species id="e_R48" name="enz_R48" compartment="Cell" initialConcentration="1.0" boundaryCondition="true" />
      <species id="e_R49" name="enz_R49" compartment="Cell" initialConcentration="1.0" boundaryCondition="true" />
      <species id="e_R50" name="enz_R50" compartment="Cell" initialConcentration="1.0" boundaryCondition="true" />
      <species id="e_R51" name="enz_R51" compartment="Cell" initialConcentration="1.0" boundaryCondition="true" />
      <species id="e_R52" name="enz_R52" compartment="Cell" initialConcentration="1.0" boundaryCondition="true" />
      <species id="e_R53" name="enz_R53" compartment="Cell" initialConcentration="1.0" boundaryCondition="true" />
      <species id="e_R54" name="enz_R54" compartment="Cell" initialConcentration="1.0" boundaryCondition="true" />
      <species id="e_R55" name="enz_R55" compartment="Cell" initialConcentration="1.0" boundaryCondition="true" />
      <species id="e_R56" name="enz_R56" compartment="Cell" initialConcentration="1.0" boundaryCondition="true" />
      <species id="e_R57" name="enz_R57" compartment="Cell" initialConcentration="1.0" boundaryCondition="true" />
      <species id="e_R58" name="enz_R58" compartment="Cell" initialConcentration="1.0" boundaryCondition="true" />
      <species id="e_R61" name="enz_R61" compartment="Cell" initialConcentration="1.0" boundaryCondition="true" />
      <species id="e_R63" name="enz_R63" compartment="Cell" initialConcentration="1.0" boundaryCondition="true" />
      <species id="e_R64" name="enz_R64" compartment="Cell" initialConcentration="1.0" boundaryCondition="true" />
      <species id="e_R65" name="enz_R65" compartment="Cell" initialConcentration="1.0" boundaryCondition="true" />
      <species id="e_R66" name="enz_R66" compartment="Cell" initialConcentration="1.0" boundaryCondition="true" />
      <species id="e_R67" name="enz_R67" compartment="Cell" initialConcentration="1.0" boundaryCondition="true" />
      <species id="e_R68" name="enz_R68" compartment="Cell" initialConcentration="1.0" boundaryCondition="true" />
      <species id="e_R69" name="enz_R69" compartment="Cell" initialConcentration="1.0" boundaryCondition="true" />
      <species id="e_R70" name="enz_R70" compartment="Cell" initialConcentration="1.0" boundaryCondition="true" />
      <species id="e_R71" name="enz_R71" compartment="Cell" initialConcentration="1.0" boundaryCondition="true" />
      <species id="e_R72" name="enz_R72" compartment="Cell" initialConcentration="1.0" boundaryCondition="true" />
      <species id="e_R73" name="enz_R73" compartment="Cell" initialConcentration="1.0" boundaryCondition="true" />
      <species id="e_R74" name="enz_R74" compartment="Cell" initialConcentration="1.0" boundaryCondition="true" />
      <species id="e_R75" name="enz_R75" compartment="Cell" initialConcentration="1.0" boundaryCondition="true" />
      <species id="e_R76" name="enz_R76" compartment="Cell" initialConcentration="1.0" boundaryCondition="true" />
      <species id="e_R77" name="enz_R77" compartment="Cell" initialConcentration="1.0" boundaryCondition="true" />
      <species id="e_R78" name="enz_R78" compartment="Cell" initialConcentration="1.0" boundaryCondition="true" />
      <species id="e_R79" name="enz_R79" compartment="Cell" initialConcentration="1.0" boundaryCondition="true" />
      <species id="e_R80" name="enz_R80" compartment="Cell" initialConcentration="1.0" boundaryCondition="true" />
      <species id="e_R81" name="enz_R81" compartment="Cell" initialConcentration="1.0" boundaryCondition="true" />
      <species id="e_R82" name="enz_R82" compartment="Cell" initialConcentration="1.0" boundaryCondition="true" />
      <species id="e_R83" name="enz_R83" compartment="Cell" initialConcentration="1.0" boundaryCondition="true" />
      <species id="e_R84" name="enz_R84" compartment="Cell" initialConcentration="1.0" boundaryCondition="true" />
      <species id="e_R85" name="enz_R85" compartment="Cell" initialConcentration="1.0" boundaryCondition="true" />
      <species id="e_R86" name="enz_R86" compartment="Cell" initialConcentration="1.0" boundaryCondition="true" />
      <species id="e_R87" name="enz_R87" compartment="Cell" initialConcentration="1.0" boundaryCondition="true" />
      <species id="e_R88" name="enz_R88" compartment="Cell" initialConcentration="1.0" boundaryCondition="true" />
      <species id="e_R89" name="enz_R89" compartment="Cell" initialConcentration="1.0" boundaryCondition="true" />
      <species id="e_R90" name="enz_R90" compartment="Cell" initialConcentration="1.0" boundaryCondition="true" />
      <species id="e_R91" name="enz_R91" compartment="Cell" initialConcentration="1.0" boundaryCondition="true" />
      <species id="e_R92" name="enz_R92" compartment="Cell" initialConcentration="1.0" boundaryCondition="true" />
      <species id="e_R93" name="enz_R93" compartment="Cell" initialConcentration="1.0" boundaryCondition="true" />
      <species id="e_R94" name="enz_R94" compartment="Cell" initialConcentration="1.0" boundaryCondition="true" />
      <species id="e_R95" name="enz_R95" compartment="Cell" initialConcentration="1.0" boundaryCondition="true" />
      <species id="e_R96" name="enz_R96" compartment="Cell" initialConcentration="1.0" boundaryCondition="true" />
      <species id="e_R97" name="enz_R97" compartment="Cell" initialConcentration="1.0" boundaryCondition="true" />
      <species id="e_R98" name="enz_R98" compartment="Cell" initialConcentration="1.0" boundaryCondition="true" />
      <species id="e_R99" name="enz_R99" compartment="Cell" initialConcentration="1.0" boundaryCondition="true" />
      <species id="e_R100" name="enz_R100" compartment="Cell" initialConcentration="1.0" boundaryCondition="true" />
      <species id="e_R101" name="enz_R101" compartment="Cell" initialConcentration="1.0" boundaryCondition="true" />
      <species id="e_R102" name="enz_R102" compartment="Cell" initialConcentration="1.0" boundaryCondition="true" />
      <species id="e_R103" name="enz_R103" compartment="Cell" initialConcentration="1.0" boundaryCondition="true" />
      <species id="e_R104" name="enz_R104" compartment="Cell" initialConcentration="1.0" boundaryCondition="true" />
      <species id="e_R105" name="enz_R105" compartment="Cell" initialConcentration="1.0" boundaryCondition="true" />
      <species id="e_R106" name="enz_R106" compartment="Cell" initialConcentration="1.0" boundaryCondition="true" />
      <species id="e_R107" name="enz_R107" compartment="Cell" initialConcentration="1.0" boundaryCondition="true" />
      <species id="e_R108" name="enz_R108" compartment="Cell" initialConcentration="1.0" boundaryCondition="true" />
      <species id="e_R109" name="enz_R109" compartment="Cell" initialConcentration="1.0" boundaryCondition="true" />
      <species id="e_R110" name="enz_R110" compartment="Cell" initialConcentration="1.0" boundaryCondition="true" />
      <species id="e_R111" name="enz_R111" compartment="Cell" initialConcentration="1.0" boundaryCondition="true" />
      <species id="e_R112" name="enz_R112" compartment="Cell" initialConcentration="1.0" boundaryCondition="true" />
      <species id="e_R113" name="enz_R113" compartment="Cell" initialConcentration="1.0" boundaryCondition="true" />
      <species id="e_R114" name="enz_R114" compartment="Cell" initialConcentration="1.0" boundaryCondition="true" />
      <species id="e_R119" name="enz_R119" compartment="Cell" initialConcentration="1.0" boundaryCondition="true" />
      <species id="e_R120" name="enz_R120" compartment="Cell" initialConcentration="1.0" boundaryCondition="true" />
      <species id="e_R121" name="enz_R121" compartment="Cell" initialConcentration="1.0" boundaryCondition="true" />
      <species id="e_R122" name="enz_R122" compartment="Cell" initialConcentration="1.0" boundaryCondition="true" />
      <species id="e_R123" name="enz_R123" compartment="Cell" initialConcentration="1.0" boundaryCondition="true" />
      <species id="e_R124" name="enz_R124" compartment="Cell" initialConcentration="1.0" boundaryCondition="true" />
      <species id="e_R125" name="enz_R125" compartment="Cell" initialConcentration="1.0" boundaryCondition="true" />
      <species id="e_R126" name="enz_R126" compartment="Cell" initialConcentration="1.0" boundaryCondition="true" />
      <species id="e_R127" name="enz_R127" compartment="Cell" initialConcentration="1.0" boundaryCondition="true" />
      <species id="e_R128" name="enz_R128" compartment="Cell" initialConcentration="1.0" boundaryCondition="true" />
      <species id="e_R129" name="enz_R129" compartment="Cell" initialConcentration="1.0" boundaryCondition="true" />
      <species id="e_R130" name="enz_R130" compartment="Cell" initialConcentration="1.0" boundaryCondition="true" />
      <species id="e_R131" name="enz_R131" compartment="Cell" initialConcentration="1.0" boundaryCondition="true" />
      <species id="e_R132" name="enz_R132" compartment="Cell" initialConcentration="1.0" boundaryCondition="true" />
      <species id="e_R133" name="enz_R133" compartment="Cell" initialConcentration="1.0" boundaryCondition="true" />
      <species id="e_R134" name="enz_R134" compartment="Cell" initialConcentration="1.0" boundaryCondition="true" />
      <species id="e_R135" name="enz_R135" compartment="Cell" initialConcentration="1.0" boundaryCondition="true" />
      <species id="e_R136" name="enz_R136" compartment="Cell" initialConcentration="1.0" boundaryCondition="true" />
      <species id="e_R137" name="enz_R137" compartment="Cell" initialConcentration="1.0" boundaryCondition="true" />
      <species id="e_R138" name="enz_R138" compartment="Cell" initialConcentration="1.0" boundaryCondition="true" />
      <species id="e_R139" name="enz_R139" compartment="Cell" initialConcentration="1.0" boundaryCondition="true" />
      <species id="e_R140" name="enz_R140" compartment="Cell" initialConcentration="1.0" boundaryCondition="true" />
      <species id="e_R141" name="enz_R141" compartment="Cell" initialConcentration="1.0" boundaryCondition="true" />
      <species id="e_R142" name="enz_R142" compartment="Cell" initialConcentration="1.0" boundaryCondition="true" />
      <species id="e_R143" name="enz_R143" compartment="Cell" initialConcentration="1.0" boundaryCondition="true" />
      <species id="e_R144" name="enz_R144" compartment="Cell" initialConcentration="1.0" boundaryCondition="true" />
      <species id="e_R145" name="enz_R145" compartment="Cell" initialConcentration="1.0" boundaryCondition="true" />
      <species id="e_R146" name="enz_R146" compartment="Cell" initialConcentration="1.0" boundaryCondition="true" />
      <species id="e_R147" name="enz_R147" compartment="Cell" initialConcentration="1.0" boundaryCondition="true" />
      <species id="e_R148" name="enz_R148" compartment="Cell" initialConcentration="1.0" boundaryCondition="true" />
      <species id="e_R149" name="enz_R149" compartment="Cell" initialConcentration="1.0" boundaryCondition="true" />
      <species id="e_R150" name="enz_R150" compartment="Cell" initialConcentration="1.0" boundaryCondition="true" />
      <species id="e_R151" name="enz_R151" compartment="Cell" initialConcentration="1.0" boundaryCondition="true" />
      <species id="e_R152" name="enz_R152" compartment="Cell" initialConcentration="1.0" boundaryCondition="true" />
      <species id="e_R153" name="enz_R153" compartment="Cell" initialConcentration="1.0" boundaryCondition="true" />
      <species id="e_R154" name="enz_R154" compartment="Cell" initialConcentration="1.0" boundaryCondition="true" />
      <species id="e_R155" name="enz_R155" compartment="Cell" initialConcentration="1.0" boundaryCondition="true" />
      <species id="e_R156" name="enz_R156" compartment="Cell" initialConcentration="1.0" boundaryCondition="true" />
      <species id="e_R157" name="enz_R157" compartment="Cell" initialConcentration="1.0" boundaryCondition="true" />
      <species id="e_R158" name="enz_R158" compartment="Cell" initialConcentration="1.0" boundaryCondition="true" />
      <species id="e_R159" name="enz_R159" compartment="Cell" initialConcentration="1.0" boundaryCondition="true" />
      <species id="e_R160" name="enz_R160" compartment="Cell" initialConcentration="1.0" boundaryCondition="true" />
      <species id="e_R161" name="enz_R161" compartment="Cell" initialConcentration="1.0" boundaryCondition="true" />
      <species id="e_R162" name="enz_R162" compartment="Cell" initialConcentration="1.0" boundaryCondition="true" />
      <species id="e_R163" name="enz_R163" compartment="Cell" initialConcentration="1.0" boundaryCondition="true" />
      <species id="e_R164" name="enz_R164" compartment="Cell" initialConcentration="1.0" boundaryCondition="true" />
      <species id="e_R165" name="enz_R165" compartment="Cell" initialConcentration="1.0" boundaryCondition="true" />
      <species id="e_R166" name="enz_R166" compartment="Cell" initialConcentration="1.0" boundaryCondition="true" />
      <species id="e_R167" name="enz_R167" compartment="Cell" initialConcentration="1.0" boundaryCondition="true" />
      <species id="e_R168" name="enz_R168" compartment="Cell" initialConcentration="1.0" boundaryCondition="true" />
      <species id="e_R169" name="enz_R169" compartment="Cell" initialConcentration="1.0" boundaryCondition="true" />
      <species id="e_R170" name="enz_R170" compartment="Cell" initialConcentration="1.0" boundaryCondition="true" />
      <species id="e_R171" name="enz_R171" compartment="Cell" initialConcentration="1.0" boundaryCondition="true" />
      <species id="e_R172" name="enz_R172" compartment="Cell" initialConcentration="1.0" boundaryCondition="true" />
      <species id="e_R173" name="enz_R173" compartment="Cell" initialConcentration="1.0" boundaryCondition="true" />
      <species id="e_R174" name="enz_R174" compartment="Cell" initialConcentration="1.0" boundaryCondition="true" />
      <species id="e_R175" name="enz_R175" compartment="Cell" initialConcentration="1.0" boundaryCondition="true" />
      <species id="e_R176" name="enz_R176" compartment="Cell" initialConcentration="1.0" boundaryCondition="true" />
      <species id="e_R177" name="enz_R177" compartment="Cell" initialConcentration="1.0" boundaryCondition="true" />
      <species id="e_R178" name="enz_R178" compartment="Cell" initialConcentration="1.0" boundaryCondition="true" />
      <species id="e_R179" name="enz_R179" compartment="Cell" initialConcentration="1.0" boundaryCondition="true" />
      <species id="e_R180" name="enz_R180" compartment="Cell" initialConcentration="1.0" boundaryCondition="true" />
      <species id="e_R181" name="enz_R181" compartment="Cell" initialConcentration="1.0" boundaryCondition="true" />
      <species id="e_R182" name="enz_R182" compartment="Cell" initialConcentration="1.0" boundaryCondition="true" />
      <species id="e_R183" name="enz_R183" compartment="Cell" initialConcentration="1.0" boundaryCondition="true" />
      <species id="e_R184" name="enz_R184" compartment="Cell" initialConcentration="1.0" boundaryCondition="true" />
      <species id="e_R185" name="enz_R185" compartment="Cell" initialConcentration="1.0" boundaryCondition="true" />
      <species id="e_R186" name="enz_R186" compartment="Cell" initialConcentration="1.0" boundaryCondition="true" />
      <species id="e_R187" name="enz_R187" compartment="Cell" initialConcentration="1.0" boundaryCondition="true" />
      <species id="e_R188" name="enz_R188" compartment="Cell" initialConcentration="1.0" boundaryCondition="true" />
      <species id="e_R189" name="enz_R189" compartment="Cell" initialConcentration="1.0" boundaryCondition="true" />
      <species id="e_R190" name="enz_R190" compartment="Cell" initialConcentration="1.0" boundaryCondition="true" />
      <species id="e_R191" name="enz_R191" compartment="Cell" initialConcentration="1.0" boundaryCondition="true" />
      <species id="e_R192" name="enz_R192" compartment="Cell" initialConcentration="1.0" boundaryCondition="true" />
      <species id="e_R193" name="enz_R193" compartment="Cell" initialConcentration="1.0" boundaryCondition="true" />
      <species id="e_R194" name="enz_R194" compartment="Cell" initialConcentration="1.0" boundaryCondition="true" />
      <species id="e_R195" name="enz_R195" compartment="Cell" initialConcentration="1.0" boundaryCondition="true" />
      <species id="e_R196" name="enz_R196" compartment="Cell" initialConcentration="1.0" boundaryCondition="true" />
      <species id="e_R197" name="enz_R197" compartment="Cell" initialConcentration="1.0" boundaryCondition="true" />
      <species id="e_R198" name="enz_R198" compartment="Cell" initialConcentration="1.0" boundaryCondition="true" />
      <species id="e_R199" name="enz_R199" compartment="Cell" initialConcentration="1.0" boundaryCondition="true" />
      <species id="e_R200" name="enz_R200" compartment="Cell" initialConcentration="1.0" boundaryCondition="true" />
      <species id="e_R201" name="enz_R201" compartment="Cell" initialConcentration="1.0" boundaryCondition="true" />
      <species id="e_R202" name="enz_R202" compartment="Cell" initialConcentration="1.0" boundaryCondition="true" />
      <species id="e_R203" name="enz_R203" compartment="Cell" initialConcentration="1.0" boundaryCondition="true" />
      <species id="e_R204" name="enz_R204" compartment="Cell" initialConcentration="1.0" boundaryCondition="true" />
      <species id="e_R205" name="enz_R205" compartment="Cell" initialConcentration="1.0" boundaryCondition="true" />
      <species id="e_R206" name="enz_R206" compartment="Cell" initialConcentration="1.0" boundaryCondition="true" />
      <species id="e_R207" name="enz_R207" compartment="Cell" initialConcentration="1.0" boundaryCondition="true" />
      <species id="e_R208" name="enz_R208" compartment="Cell" initialConcentration="1.0" boundaryCondition="true" />
      <species id="e_R209" name="enz_R209" compartment="Cell" initialConcentration="1.0" boundaryCondition="true" />
      <species id="e_R210" name="enz_R210" compartment="Cell" initialConcentration="1.0" boundaryCondition="true" />
      <species id="e_R211" name="enz_R211" compartment="Cell" initialConcentration="1.0" boundaryCondition="true" />
      <species id="e_R212" name="enz_R212" compartment="Cell" initialConcentration="1.0" boundaryCondition="true" />
      <species id="e_R213" name="enz_R213" compartment="Cell" initialConcentration="1.0" boundaryCondition="true" />
      <species id="e_R214" name="enz_R214" compartment="Cell" initialConcentration="1.0" boundaryCondition="true" />
      <species id="e_R215" name="enz_R215" compartment="Cell" initialConcentration="1.0" boundaryCondition="true" />
      <species id="e_R216" name="enz_R216" compartment="Cell" initialConcentration="1.0" boundaryCondition="true" />
      <species id="e_R217" name="enz_R217" compartment="Cell" initialConcentration="1.0" boundaryCondition="true" />
      <species id="e_R218" name="enz_R218" compartment="Cell" initialConcentration="1.0" boundaryCondition="true" />
      <species id="e_R219" name="enz_R219" compartment="Cell" initialConcentration="1.0" boundaryCondition="true" />
      <species id="e_R220" name="enz_R220" compartment="Cell" initialConcentration="1.0" boundaryCondition="true" />
      <species id="e_R221" name="enz_R221" compartment="Cell" initialConcentration="1.0" boundaryCondition="true" />
      <species id="e_R222" name="enz_R222" compartment="Cell" initialConcentration="1.0" boundaryCondition="true" />
      <species id="e_R223" name="enz_R223" compartment="Cell" initialConcentration="1.0" boundaryCondition="true" />
      <species id="e_R224" name="enz_R224" compartment="Cell" initialConcentration="1.0" boundaryCondition="true" />
      <species id="e_R225" name="enz_R225" compartment="Cell" initialConcentration="1.0" boundaryCondition="true" />
      <species id="e_R226" name="enz_R226" compartment="Cell" initialConcentration="1.0" boundaryCondition="true" />
      <species id="e_R227" name="enz_R227" compartment="Cell" initialConcentration="1.0" boundaryCondition="true" />
      <species id="e_R228" name="enz_R228" compartment="Cell" initialConcentration="1.0" boundaryCondition="true" />
      <species id="e_R229" name="enz_R229" compartment="Cell" initialConcentration="1.0" boundaryCondition="true" />
      <species id="e_R230" name="enz_R230" compartment="Cell" initialConcentration="1.0" boundaryCondition="true" />
      <species id="e_R231" name="enz_R231" compartment="Cell" initialConcentration="1.0" boundaryCondition="true" />
      <species id="e_R232" name="enz_R232" compartment="Cell" initialConcentration="1.0" boundaryCondition="true" />
      <species id="e_R233" name="enz_R233" compartment="Cell" initialConcentration="1.0" boundaryCondition="true" />
      <species id="e_R234" name="enz_R234" compartment="Cell" initialConcentration="1.0" boundaryCondition="true" />
      <species id="e_R235" name="enz_R235" compartment="Cell" initialConcentration="1.0" boundaryCondition="true" />
      <species id="e_R236" name="enz_R236" compartment="Cell" initialConcentration="1.0" boundaryCondition="true" />
      <species id="e_R237" name="enz_R237" compartment="Cell" initialConcentration="1.0" boundaryCondition="true" />
      <species id="e_R238" name="enz_R238" compartment="Cell" initialConcentration="1.0" boundaryCondition="true" />
      <species id="e_R239" name="enz_R239" compartment="Cell" initialConcentration="1.0" boundaryCondition="true" />
      <species id="e_R240" name="enz_R240" compartment="Cell" initialConcentration="1.0" boundaryCondition="true" />
      <species id="e_R241" name="enz_R241" compartment="Cell" initialConcentration="1.0" boundaryCondition="true" />
      <species id="e_R242" name="enz_R242" compartment="Cell" initialConcentration="1.0" boundaryCondition="true" />
      <species id="e_R243" name="enz_R243" compartment="Cell" initialConcentration="1.0" boundaryCondition="true" />
      <species id="e_R244" name="enz_R244" compartment="Cell" initialConcentration="1.0" boundaryCondition="true" />
      <species id="e_R245" name="enz_R245" compartment="Cell" initialConcentration="1.0" boundaryCondition="true" />
      <species id="e_R246" name="enz_R246" compartment="Cell" initialConcentration="1.0" boundaryCondition="true" />
      <species id="e_R247" name="enz_R247" compartment="Cell" initialConcentration="1.0" boundaryCondition="true" />
      <species id="e_R248" name="enz_R248" compartment="Cell" initialConcentration="1.0" boundaryCondition="true" />
      <species id="e_R249" name="enz_R249" compartment="Cell" initialConcentration="1.0" boundaryCondition="true" />
      <species id="e_R250" name="enz_R250" compartment="Cell" initialConcentration="1.0" boundaryCondition="true" />
      <species id="e_R251" name="enz_R251" compartment="Cell" initialConcentration="1.0" boundaryCondition="true" />
      <species id="e_R252" name="enz_R252" compartment="Cell" initialConcentration="1.0" boundaryCondition="true" />
      <species id="e_R253" name="enz_R253" compartment="Cell" initialConcentration="1.0" boundaryCondition="true" />
      <species id="e_R254" name="enz_R254" compartment="Cell" initialConcentration="1.0" boundaryCondition="true" />
      <species id="e_R255" name="enz_R255" compartment="Cell" initialConcentration="1.0" boundaryCondition="true" />
      <species id="e_R256" name="enz_R256" compartment="Cell" initialConcentration="1.0" boundaryCondition="true" />
      <species id="e_R257" name="enz_R257" compartment="Cell" initialConcentration="1.0" boundaryCondition="true" />
      <species id="e_R258" name="enz_R258" compartment="Cell" initialConcentration="1.0" boundaryCondition="true" />
      <species id="e_R259" name="enz_R259" compartment="Cell" initialConcentration="1.0" boundaryCondition="true" />
      <species id="e_R260" name="enz_R260" compartment="Cell" initialConcentration="1.0" boundaryCondition="true" />
      <species id="e_R261" name="enz_R261" compartment="Cell" initialConcentration="1.0" boundaryCondition="true" />
      <species id="e_R262" name="enz_R262" compartment="Cell" initialConcentration="1.0" boundaryCondition="true" />
      <species id="e_R263" name="enz_R263" compartment="Cell" initialConcentration="1.0" boundaryCondition="true" />
      <species id="e_R264" name="enz_R264" compartment="Cell" initialConcentration="1.0" boundaryCondition="true" />
      <species id="e_R265" name="enz_R265" compartment="Cell" initialConcentration="1.0" boundaryCondition="true" />
      <species id="e_R266" name="enz_R266" compartment="Cell" initialConcentration="1.0" boundaryCondition="true" />
      <species id="e_R267" name="enz_R267" compartment="Cell" initialConcentration="1.0" boundaryCondition="true" />
      <species id="e_R268" name="enz_R268" compartment="Cell" initialConcentration="1.0" boundaryCondition="true" />
      <species id="e_R269" name="enz_R269" compartment="Cell" initialConcentration="1.0" boundaryCondition="true" />
      <species id="e_R270" name="enz_R270" compartment="Cell" initialConcentration="1.0" boundaryCondition="true" />
      <species id="e_R271" name="enz_R271" compartment="Cell" initialConcentration="1.0" boundaryCondition="true" />
      <species id="e_R272" name="enz_R272" compartment="Cell" initialConcentration="1.0" boundaryCondition="true" />
      <species id="e_R273" name="enz_R273" compartment="Cell" initialConcentration="1.0" boundaryCondition="true" />
      <species id="e_R274" name="enz_R274" compartment="Cell" initialConcentration="1.0" boundaryCondition="true" />
      <species id="e_R275" name="enz_R275" compartment="Cell" initialConcentration="1.0" boundaryCondition="true" />
      <species id="e_R276" name="enz_R276" compartment="Cell" initialConcentration="1.0" boundaryCondition="true" />
      <species id="e_R277" name="enz_R277" compartment="Cell" initialConcentration="1.0" boundaryCondition="true" />
      <species id="e_R278" name="enz_R278" compartment="Cell" initialConcentration="1.0" boundaryCondition="true" />
      <species id="e_R279" name="enz_R279" compartment="Cell" initialConcentration="1.0" boundaryCondition="true" />
      <species id="e_R280" name="enz_R280" compartment="Cell" initialConcentration="1.0" boundaryCondition="true" />
      <species id="e_R281" name="enz_R281" compartment="Cell" initialConcentration="1.0" boundaryCondition="true" />
      <species id="e_R282" name="enz_R282" compartment="Cell" initialConcentration="1.0" boundaryCondition="true" />
      <species id="e_R283" name="enz_R283" compartment="Cell" initialConcentration="1.0" boundaryCondition="true" />
      <species id="e_R284" name="enz_R284" compartment="Cell" initialConcentration="1.0" boundaryCondition="true" />
      <species id="e_R285" name="enz_R285" compartment="Cell" initialConcentration="1.0" boundaryCondition="true" />
      <species id="e_R286" name="enz_R286" compartment="Cell" initialConcentration="1.0" boundaryCondition="true" />
      <species id="e_R287" name="enz_R287" compartment="Cell" initialConcentration="1.0" boundaryCondition="true" />
      <species id="e_R288" name="enz_R288" compartment="Cell" initialConcentration="1.0" boundaryCondition="true" />
      <species id="e_R289" name="enz_R289" compartment="Cell" initialConcentration="1.0" boundaryCondition="true" />
      <species id="e_R290" name="enz_R290" compartment="Cell" initialConcentration="1.0" boundaryCondition="true" />
      <species id="e_R291" name="enz_R291" compartment="Cell" initialConcentration="1.0" boundaryCondition="true" />
      <species id="e_R292" name="enz_R292" compartment="Cell" initialConcentration="1.0" boundaryCondition="true" />
      <species id="e_R293" name="enz_R293" compartment="Cell" initialConcentration="1.0" boundaryCondition="true" />
      <species id="e_R294" name="enz_R294" compartment="Cell" initialConcentration="1.0" boundaryCondition="true" />
      <species id="e_R295" name="enz_R295" compartment="Cell" initialConcentration="1.0" boundaryCondition="true" />
      <species id="e_R296" name="enz_R296" compartment="Cell" initialConcentration="1.0" boundaryCondition="true" />
      <species id="e_R297" name="enz_R297" compartment="Cell" initialConcentration="1.0" boundaryCondition="true" />
      <species id="e_R299" name="enz_R299" compartment="Cell" initialConcentration="1.0" boundaryCondition="true" />
      <species id="e_R300" name="enz_R300" compartment="Cell" initialConcentration="1.0" boundaryCondition="true" />
      <species id="e_R301" name="enz_R301" compartment="Cell" initialConcentration="1.0" boundaryCondition="true" />
      <species id="e_R302" name="enz_R302" compartment="Cell" initialConcentration="1.0" boundaryCondition="true" />
      <species id="e_R303" name="enz_R303" compartment="Cell" initialConcentration="1.0" boundaryCondition="true" />
      <species id="e_R304" name="enz_R304" compartment="Cell" initialConcentration="1.0" boundaryCondition="true" />
      <species id="e_R305" name="enz_R305" compartment="Cell" initialConcentration="1.0" boundaryCondition="true" />
      <species id="e_R306" name="enz_R306" compartment="Cell" initialConcentration="1.0" boundaryCondition="true" />
      <species id="e_R307" name="enz_R307" compartment="Cell" initialConcentration="1.0" boundaryCondition="true" />
      <species id="e_R308" name="enz_R308" compartment="Cell" initialConcentration="1.0" boundaryCondition="true" />
      <species id="e_R309" name="enz_R309" compartment="Cell" initialConcentration="1.0" boundaryCondition="true" />
      <species id="e_R310" name="enz_R310" compartment="Cell" initialConcentration="1.0" boundaryCondition="true" />
      <species id="e_R311" name="enz_R311" compartment="Cell" initialConcentration="1.0" boundaryCondition="true" />
      <species id="e_R312" name="enz_R312" compartment="Cell" initialConcentration="1.0" boundaryCondition="true" />
      <species id="e_R313" name="enz_R313" compartment="Cell" initialConcentration="1.0" boundaryCondition="true" />
      <species id="e_R314" name="enz_R314" compartment="Cell" initialConcentration="1.0" boundaryCondition="true" />
      <species id="e_R315" name="enz_R315" compartment="Cell" initialConcentration="1.0" boundaryCondition="true" />
      <species id="e_R316" name="enz_R316" compartment="Cell" initialConcentration="1.0" boundaryCondition="true" />
      <species id="e_R317" name="enz_R317" compartment="Cell" initialConcentration="1.0" boundaryCondition="true" />
      <species id="e_R318" name="enz_R318" compartment="Cell" initialConcentration="1.0" boundaryCondition="true" />
      <species id="e_R319" name="enz_R319" compartment="Cell" initialConcentration="1.0" boundaryCondition="true" />
      <species id="e_R320" name="enz_R320" compartment="Cell" initialConcentration="1.0" boundaryCondition="true" />
      <species id="e_R321" name="enz_R321" compartment="Cell" initialConcentration="1.0" boundaryCondition="true" />
      <species id="e_R322" name="enz_R322" compartment="Cell" initialConcentration="1.0" boundaryCondition="true" />
      <species id="e_R323" name="enz_R323" compartment="Cell" initialConcentration="1.0" boundaryCondition="true" />
      <species id="e_R324" name="enz_R324" compartment="Cell" initialConcentration="1.0" boundaryCondition="true" />
      <species id="e_R325" name="enz_R325" compartment="Cell" initialConcentration="1.0" boundaryCondition="true" />
      <species id="e_R326" name="enz_R326" compartment="Cell" initialConcentration="1.0" boundaryCondition="true" />
      <species id="e_R327" name="enz_R327" compartment="Cell" initialConcentration="1.0" boundaryCondition="true" />
      <species id="e_R328" name="enz_R328" compartment="Cell" initialConcentration="1.0" boundaryCondition="true" />
      <species id="e_R329" name="enz_R329" compartment="Cell" initialConcentration="1.0" boundaryCondition="true" />
      <species id="e_R330" name="enz_R330" compartment="Cell" initialConcentration="1.0" boundaryCondition="true" />
      <species id="e_R332" name="enz_R332" compartment="Cell" initialConcentration="1.0" boundaryCondition="true" />
      <species id="e_R333" name="enz_R333" compartment="Cell" initialConcentration="1.0" boundaryCondition="true" />
      <species id="e_R334" name="enz_R334" compartment="Cell" initialConcentration="1.0" boundaryCondition="true" />
      <species id="e_R335" name="enz_R335" compartment="Cell" initialConcentration="1.0" boundaryCondition="true" />
      <species id="e_R336" name="enz_R336" compartment="Cell" initialConcentration="1.0" boundaryCondition="true" />
      <species id="e_R337" name="enz_R337" compartment="Cell" initialConcentration="1.0" boundaryCondition="true" />
      <species id="e_R338" name="enz_R338" compartment="Cell" initialConcentration="1.0" boundaryCondition="true" />
      <species id="e_R338b" name="enz_R338b" compartment="Cell" initialConcentration="1.0" boundaryCondition="true" />
      <species id="e_R339" name="enz_R339" compartment="Cell" initialConcentration="1.0" boundaryCondition="true" />
      <species id="e_R340" name="enz_R340" compartment="Cell" initialConcentration="1.0" boundaryCondition="true" />
      <species id="e_R341" name="enz_R341" compartment="Cell" initialConcentration="1.0" boundaryCondition="true" />
      <species id="e_R342" name="enz_R342" compartment="Cell" initialConcentration="1.0" boundaryCondition="true" />
      <species id="e_R343" name="enz_R343" compartment="Cell" initialConcentration="1.0" boundaryCondition="true" />
      <species id="e_R344" name="enz_R344" compartment="Cell" initialConcentration="1.0" boundaryCondition="true" />
      <species id="e_R345" name="enz_R345" compartment="Cell" initialConcentration="1.0" boundaryCondition="true" />
      <species id="e_R346" name="enz_R346" compartment="Cell" initialConcentration="1.0" boundaryCondition="true" />
      <species id="e_R347" name="enz_R347" compartment="Cell" initialConcentration="1.0" boundaryCondition="true" />
      <species id="e_R348" name="enz_R348" compartment="Cell" initialConcentration="1.0" boundaryCondition="true" />
      <species id="e_R349" name="enz_R349" compartment="Cell" initialConcentration="1.0" boundaryCondition="true" />
      <species id="e_R350" name="enz_R350" compartment="Cell" initialConcentration="1.0" boundaryCondition="true" />
      <species id="e_R351" name="enz_R351" compartment="Cell" initialConcentration="1.0" boundaryCondition="true" />
      <species id="e_R351b" name="enz_R351b" compartment="Cell" initialConcentration="1.0" boundaryCondition="true" />
      <species id="e_R352" name="enz_R352" compartment="Cell" initialConcentration="1.0" boundaryCondition="true" />
      <species id="e_R354" name="enz_R354" compartment="Cell" initialConcentration="1.0" boundaryCondition="true" />
      <species id="e_R355" name="enz_R355" compartment="Cell" initialConcentration="1.0" boundaryCondition="true" />
      <species id="e_R356" name="enz_R356" compartment="Cell" initialConcentration="1.0" boundaryCondition="true" />
      <species id="e_R357" name="enz_R357" compartment="Cell" initialConcentration="1.0" boundaryCondition="true" />
      <species id="e_R358" name="enz_R358" compartment="Cell" initialConcentration="1.0" boundaryCondition="true" />
      <species id="e_R359" name="enz_R359" compartment="Cell" initialConcentration="1.0" boundaryCondition="true" />
      <species id="e_R361" name="enz_R361" compartment="Cell" initialConcentration="1.0" boundaryCondition="true" />
      <species id="e_R362" name="enz_R362" compartment="Cell" initialConcentration="1.0" boundaryCondition="true" />
      <species id="e_R363" name="enz_R363" compartment="Cell" initialConcentration="1.0" boundaryCondition="true" />
      <species id="e_R364" name="enz_R364" compartment="Cell" initialConcentration="1.0" boundaryCondition="true" />
      <species id="e_R365" name="enz_R365" compartment="Cell" initialConcentration="1.0" boundaryCondition="true" />
      <species id="e_R366" name="enz_R366" compartment="Cell" initialConcentration="1.0" boundaryCondition="true" />
      <species id="e_R367" name="enz_R367" compartment="Cell" initialConcentration="1.0" boundaryCondition="true" />
      <species id="e_R368" name="enz_R368" compartment="Cell" initialConcentration="1.0" boundaryCondition="true" />
      <species id="e_R369" name="enz_R369" compartment="Cell" initialConcentration="1.0" boundaryCondition="true" />
      <species id="e_R370" name="enz_R370" compartment="Cell" initialConcentration="1.0" boundaryCondition="true" />
      <species id="e_R371" name="enz_R371" compartment="Cell" initialConcentration="1.0" boundaryCondition="true" />
      <species id="e_R372" name="enz_R372" compartment="Cell" initialConcentration="1.0" boundaryCondition="true" />
      <species id="e_R373" name="enz_R373" compartment="Cell" initialConcentration="1.0" boundaryCondition="true" />
      <species id="e_R374" name="enz_R374" compartment="Cell" initialConcentration="1.0" boundaryCondition="true" />
      <species id="e_R375" name="enz_R375" compartment="Cell" initialConcentration="1.0" boundaryCondition="true" />
      <species id="e_R376" name="enz_R376" compartment="Cell" initialConcentration="1.0" boundaryCondition="true" />
      <species id="e_R377" name="enz_R377" compartment="Cell" initialConcentration="1.0" boundaryCondition="true" />
      <species id="e_R378" name="enz_R378" compartment="Cell" initialConcentration="1.0" boundaryCondition="true" />
      <species id="e_R379" name="enz_R379" compartment="Cell" initialConcentration="1.0" boundaryCondition="true" />
      <species id="e_R380" name="enz_R380" compartment="Cell" initialConcentration="1.0" boundaryCondition="true" />
      <species id="e_R381" name="enz_R381" compartment="Cell" initialConcentration="1.0" boundaryCondition="true" />
      <species id="e_R382" name="enz_R382" compartment="Cell" initialConcentration="1.0" boundaryCondition="true" />
      <species id="e_R383" name="enz_R383" compartment="Cell" initialConcentration="1.0" boundaryCondition="true" />
      <species id="e_R384" name="enz_R384" compartment="Cell" initialConcentration="1.0" boundaryCondition="true" />
      <species id="e_R385" name="enz_R385" compartment="Cell" initialConcentration="1.0" boundaryCondition="true" />
      <species id="e_R386" name="enz_R386" compartment="Cell" initialConcentration="1.0" boundaryCondition="true" />
      <species id="e_R387" name="enz_R387" compartment="Cell" initialConcentration="1.0" boundaryCondition="true" />
      <species id="e_R388" name="enz_R388" compartment="Cell" initialConcentration="1.0" boundaryCondition="true" />
      <species id="e_R389" name="enz_R389" compartment="Cell" initialConcentration="1.0" boundaryCondition="true" />
      <species id="e_R390" name="enz_R390" compartment="Cell" initialConcentration="1.0" boundaryCondition="true" />
      <species id="e_R391" name="enz_R391" compartment="Cell" initialConcentration="1.0" boundaryCondition="true" />
      <species id="e_R392" name="enz_R392" compartment="Cell" initialConcentration="1.0" boundaryCondition="true" />
      <species id="e_R393" name="enz_R393" compartment="Cell" initialConcentration="1.0" boundaryCondition="true" />
      <species id="e_R394" name="enz_R394" compartment="Cell" initialConcentration="1.0" boundaryCondition="true" />
      <species id="e_R395" name="enz_R395" compartment="Cell" initialConcentration="1.0" boundaryCondition="true" />
      <species id="e_R396" name="enz_R396" compartment="Cell" initialConcentration="1.0" boundaryCondition="true" />
      <species id="e_R397" name="enz_R397" compartment="Cell" initialConcentration="1.0" boundaryCondition="true" />
      <species id="e_R398" name="enz_R398" compartment="Cell" initialConcentration="1.0" boundaryCondition="true" />
      <species id="e_R399" name="enz_R399" compartment="Cell" initialConcentration="1.0" boundaryCondition="true" />
      <species id="e_R400" name="enz_R400" compartment="Cell" initialConcentration="1.0" boundaryCondition="true" />
      <species id="e_R401" name="enz_R401" compartment="Cell" initialConcentration="1.0" boundaryCondition="true" />
      <species id="e_R402" name="enz_R402" compartment="Cell" initialConcentration="1.0" boundaryCondition="true" />
      <species id="e_R403" name="enz_R403" compartment="Cell" initialConcentration="1.0" boundaryCondition="true" />
      <species id="e_R404" name="enz_R404" compartment="Cell" initialConcentration="1.0" boundaryCondition="true" />
      <species id="e_R405" name="enz_R405" compartment="Cell" initialConcentration="1.0" boundaryCondition="true" />
      <species id="e_R406" name="enz_R406" compartment="Cell" initialConcentration="1.0" boundaryCondition="true" />
      <species id="e_R407" name="enz_R407" compartment="Cell" initialConcentration="1.0" boundaryCondition="true" />
      <species id="e_R408" name="enz_R408" compartment="Cell" initialConcentration="1.0" boundaryCondition="true" />
      <species id="e_R409" name="enz_R409" compartment="Cell" initialConcentration="1.0" boundaryCondition="true" />
      <species id="e_R410" name="enz_R410" compartment="Cell" initialConcentration="1.0" boundaryCondition="true" />
      <species id="e_R411" name="enz_R411" compartment="Cell" initialConcentration="1.0" boundaryCondition="true" />
      <species id="e_R412" name="enz_R412" compartment="Cell" initialConcentration="1.0" boundaryCondition="true" />
      <species id="e_R413" name="enz_R413" compartment="Cell" initialConcentration="1.0" boundaryCondition="true" />
      <species id="e_R414" name="enz_R414" compartment="Cell" initialConcentration="1.0" boundaryCondition="true" />
      <species id="e_R415" name="enz_R415" compartment="Cell" initialConcentration="1.0" boundaryCondition="true" />
      <species id="e_R416" name="enz_R416" compartment="Cell" initialConcentration="1.0" boundaryCondition="true" />
      <species id="e_R417" name="enz_R417" compartment="Cell" initialConcentration="1.0" boundaryCondition="true" />
      <species id="e_R418" name="enz_R418" compartment="Cell" initialConcentration="1.0" boundaryCondition="true" />
      <species id="e_R419" name="enz_R419" compartment="Cell" initialConcentration="1.0" boundaryCondition="true" />
      <species id="e_R420" name="enz_R420" compartment="Cell" initialConcentration="1.0" boundaryCondition="true" />
      <species id="e_R421" name="enz_R421" compartment="Cell" initialConcentration="1.0" boundaryCondition="true" />
      <species id="e_R422" name="enz_R422" compartment="Cell" initialConcentration="1.0" boundaryCondition="true" />
      <species id="e_R423" name="enz_R423" compartment="Cell" initialConcentration="1.0" boundaryCondition="true" />
      <species id="e_R424" name="enz_R424" compartment="Cell" initialConcentration="1.0" boundaryCondition="true" />
      <species id="e_R425" name="enz_R425" compartment="Cell" initialConcentration="1.0" boundaryCondition="true" />
      <species id="e_R426" name="enz_R426" compartment="Cell" initialConcentration="1.0" boundaryCondition="true" />
      <species id="e_R427" name="enz_R427" compartment="Cell" initialConcentration="1.0" boundaryCondition="true" />
      <species id="e_R427b" name="enz_R427b" compartment="Cell" initialConcentration="1.0" boundaryCondition="true" />
      <species id="e_R427c" name="enz_R427c" compartment="Cell" initialConcentration="1.0" boundaryCondition="true" />
      <species id="e_R428" name="enz_R428" compartment="Cell" initialConcentration="1.0" boundaryCondition="true" />
      <species id="e_R429" name="enz_R429" compartment="Cell" initialConcentration="1.0" boundaryCondition="true" />
      <species id="e_R430" name="enz_R430" compartment="Cell" initialConcentration="1.0" boundaryCondition="true" />
      <species id="e_R431" name="enz_R431" compartment="Cell" initialConcentration="1.0" boundaryCondition="true" />
      <species id="e_R432" name="enz_R432" compartment="Cell" initialConcentration="1.0" boundaryCondition="true" />
      <species id="e_R433" name="enz_R433" compartment="Cell" initialConcentration="1.0" boundaryCondition="true" />
      <species id="e_R434" name="enz_R434" compartment="Cell" initialConcentration="1.0" boundaryCondition="true" />
      <species id="e_R435" name="enz_R435" compartment="Cell" initialConcentration="1.0" boundaryCondition="true" />
      <species id="e_R436" name="enz_R436" compartment="Cell" initialConcentration="1.0" boundaryCondition="true" />
      <species id="e_R437" name="enz_R437" compartment="Cell" initialConcentration="1.0" boundaryCondition="true" />
      <species id="e_R438" name="enz_R438" compartment="Cell" initialConcentration="1.0" boundaryCondition="true" />
      <species id="e_R439" name="enz_R439" compartment="Cell" initialConcentration="1.0" boundaryCondition="true" />
      <species id="e_R440" name="enz_R440" compartment="Cell" initialConcentration="1.0" boundaryCondition="true" />
      <species id="e_R441" name="enz_R441" compartment="Cell" initialConcentration="1.0" boundaryCondition="true" />
      <species id="e_R442" name="enz_R442" compartment="Cell" initialConcentration="1.0" boundaryCondition="true" />
      <species id="e_R443" name="enz_R443" compartment="Cell" initialConcentration="1.0" boundaryCondition="true" />
      <species id="e_R444" name="enz_R444" compartment="Cell" initialConcentration="1.0" boundaryCondition="true" />
      <species id="e_R445" name="enz_R445" compartment="Cell" initialConcentration="1.0" boundaryCondition="true" />
      <species id="e_R446" name="enz_R446" compartment="Cell" initialConcentration="1.0" boundaryCondition="true" />
      <species id="e_R447" name="enz_R447" compartment="Cell" initialConcentration="1.0" boundaryCondition="true" />
      <species id="e_R448" name="enz_R448" compartment="Cell" initialConcentration="1.0" boundaryCondition="true" />
      <species id="e_R449" name="enz_R449" compartment="Cell" initialConcentration="1.0" boundaryCondition="true" />
      <species id="e_R450" name="enz_R450" compartment="Cell" initialConcentration="1.0" boundaryCondition="true" />
      <species id="e_R451" name="enz_R451" compartment="Cell" initialConcentration="1.0" boundaryCondition="true" />
      <species id="e_R452" name="enz_R452" compartment="Cell" initialConcentration="1.0" boundaryCondition="true" />
      <species id="e_R453" name="enz_R453" compartment="Cell" initialConcentration="1.0" boundaryCondition="true" />
      <species id="e_R454" name="enz_R454" compartment="Cell" initialConcentration="1.0" boundaryCondition="true" />
      <species id="e_R455" name="enz_R455" compartment="Cell" initialConcentration="1.0" boundaryCondition="true" />
      <species id="e_R456" name="enz_R456" compartment="Cell" initialConcentration="1.0" boundaryCondition="true" />
      <species id="e_R457" name="enz_R457" compartment="Cell" initialConcentration="1.0" boundaryCondition="true" />
      <species id="e_R458" name="enz_R458" compartment="Cell" initialConcentration="1.0" boundaryCondition="true" />
      <species id="e_R459" name="enz_R459" compartment="Cell" initialConcentration="1.0" boundaryCondition="true" />
      <species id="e_R460" name="enz_R460" compartment="Cell" initialConcentration="1.0" boundaryCondition="true" />
      <species id="e_R461" name="enz_R461" compartment="Cell" initialConcentration="1.0" boundaryCondition="true" />
      <species id="e_R462" name="enz_R462" compartment="Cell" initialConcentration="1.0" boundaryCondition="true" />
      <species id="e_R463" name="enz_R463" compartment="Cell" initialConcentration="1.0" boundaryCondition="true" />
      <species id="e_R464" name="enz_R464" compartment="Cell" initialConcentration="1.0" boundaryCondition="true" />
      <species id="e_R465" name="enz_R465" compartment="Cell" initialConcentration="1.0" boundaryCondition="true" />
      <species id="e_R466" name="enz_R466" compartment="Cell" initialConcentration="1.0" boundaryCondition="true" />
      <species id="e_R467" name="enz_R467" compartment="Cell" initialConcentration="1.0" boundaryCondition="true" />
      <species id="e_R468" name="enz_R468" compartment="Cell" initialConcentration="1.0" boundaryCondition="true" />
      <species id="e_R469" name="enz_R469" compartment="Cell" initialConcentration="1.0" boundaryCondition="true" />
      <species id="e_R470" name="enz_R470" compartment="Cell" initialConcentration="1.0" boundaryCondition="true" />
      <species id="e_R471" name="enz_R471" compartment="Cell" initialConcentration="1.0" boundaryCondition="true" />
      <species id="e_R472" name="enz_R472" compartment="Cell" initialConcentration="1.0" boundaryCondition="true" />
      <species id="e_R473" name="enz_R473" compartment="Cell" initialConcentration="1.0" boundaryCondition="true" />
      <species id="e_R474" name="enz_R474" compartment="Cell" initialConcentration="1.0" boundaryCondition="true" />
      <species id="e_R475" name="enz_R475" compartment="Cell" initialConcentration="1.0" boundaryCondition="true" />
      <species id="e_R476" name="enz_R476" compartment="Cell" initialConcentration="1.0" boundaryCondition="true" />
      <species id="e_R477" name="enz_R477" compartment="Cell" initialConcentration="1.0" boundaryCondition="true" />
      <species id="e_R478" name="enz_R478" compartment="Cell" initialConcentration="1.0" boundaryCondition="true" />
      <species id="e_R479" name="enz_R479" compartment="Cell" initialConcentration="1.0" boundaryCondition="true" />
      <species id="e_R480" name="enz_R480" compartment="Cell" initialConcentration="1.0" boundaryCondition="true" />
      <species id="e_R481" name="enz_R481" compartment="Cell" initialConcentration="1.0" boundaryCondition="true" />
      <species id="e_R482" name="enz_R482" compartment="Cell" initialConcentration="1.0" boundaryCondition="true" />
      <species id="e_R483" name="enz_R483" compartment="Cell" initialConcentration="1.0" boundaryCondition="true" />
      <species id="e_R484" name="enz_R484" compartment="Cell" initialConcentration="1.0" boundaryCondition="true" />
      <species id="e_R484b" name="enz_R484b" compartment="Cell" initialConcentration="1.0" boundaryCondition="true" />
      <species id="e_R485" name="enz_R485" compartment="Cell" initialConcentration="1.0" boundaryCondition="true" />
      <species id="e_R486" name="enz_R486" compartment="Cell" initialConcentration="1.0" boundaryCondition="true" />
      <species id="e_R487" name="enz_R487" compartment="Cell" initialConcentration="1.0" boundaryCondition="true" />
      <species id="e_R488" name="enz_R488" compartment="Cell" initialConcentration="1.0" boundaryCondition="true" />
      <species id="e_R489" name="enz_R489" compartment="Cell" initialConcentration="1.0" boundaryCondition="true" />
      <species id="e_R490" name="enz_R490" compartment="Cell" initialConcentration="1.0" boundaryCondition="true" />
      <species id="e_R491" name="enz_R491" compartment="Cell" initialConcentration="1.0" boundaryCondition="true" />
      <species id="e_R492" name="enz_R492" compartment="Cell" initialConcentration="1.0" boundaryCondition="true" />
      <species id="e_R493" name="enz_R493" compartment="Cell" initialConcentration="1.0" boundaryCondition="true" />
      <species id="e_R494" name="enz_R494" compartment="Cell" initialConcentration="1.0" boundaryCondition="true" />
      <species id="e_R495" name="enz_R495" compartment="Cell" initialConcentration="1.0" boundaryCondition="true" />
      <species id="e_R496" name="enz_R496" compartment="Cell" initialConcentration="1.0" boundaryCondition="true" />
      <species id="e_R497" name="enz_R497" compartment="Cell" initialConcentration="1.0" boundaryCondition="true" />
      <species id="e_R497b" name="enz_R497b" compartment="Cell" initialConcentration="1.0" boundaryCondition="true" />
      <species id="e_R498" name="enz_R498" compartment="Cell" initialConcentration="1.0" boundaryCondition="true" />
      <species id="e_R499" name="enz_R499" compartment="Cell" initialConcentration="1.0" boundaryCondition="true" />
      <species id="e_R500" name="enz_R500" compartment="Cell" initialConcentration="1.0" boundaryCondition="true" />
      <species id="e_R501" name="enz_R501" compartment="Cell" initialConcentration="1.0" boundaryCondition="true" />
      <species id="e_R502" name="enz_R502" compartment="Cell" initialConcentration="1.0" boundaryCondition="true" />
      <species id="e_R503" name="enz_R503" compartment="Cell" initialConcentration="1.0" boundaryCondition="true" />
      <species id="e_R504" name="enz_R504" compartment="Cell" initialConcentration="1.0" boundaryCondition="true" />
      <species id="e_R505" name="enz_R505" compartment="Cell" initialConcentration="1.0" boundaryCondition="true" />
      <species id="e_R506" name="enz_R506" compartment="Cell" initialConcentration="1.0" boundaryCondition="true" />
      <species id="e_R507" name="enz_R507" compartment="Cell" initialConcentration="1.0" boundaryCondition="true" />
      <species id="e_R508" name="enz_R508" compartment="Cell" initialConcentration="1.0" boundaryCondition="true" />
      <species id="e_R509" name="enz_R509" compartment="Cell" initialConcentration="1.0" boundaryCondition="true" />
      <species id="e_R510" name="enz_R510" compartment="Cell" initialConcentration="1.0" boundaryCondition="true" />
      <species id="e_R511" name="enz_R511" compartment="Cell" initialConcentration="1.0" boundaryCondition="true" />
      <species id="e_R512" name="enz_R512" compartment="Cell" initialConcentration="1.0" boundaryCondition="true" />
      <species id="e_R513" name="enz_R513" compartment="Cell" initialConcentration="1.0" boundaryCondition="true" />
      <species id="e_R514" name="enz_R514" compartment="Cell" initialConcentration="1.0" boundaryCondition="true" />
      <species id="e_R515" name="enz_R515" compartment="Cell" initialConcentration="1.0" boundaryCondition="true" />
      <species id="e_R516" name="enz_R516" compartment="Cell" initialConcentration="1.0" boundaryCondition="true" />
      <species id="e_R517" name="enz_R517" compartment="Cell" initialConcentration="1.0" boundaryCondition="true" />
      <species id="e_R518" name="enz_R518" compartment="Cell" initialConcentration="1.0" boundaryCondition="true" />
      <species id="e_R519" name="enz_R519" compartment="Cell" initialConcentration="1.0" boundaryCondition="true" />
      <species id="e_R520" name="enz_R520" compartment="Cell" initialConcentration="1.0" boundaryCondition="true" />
      <species id="e_R521" name="enz_R521" compartment="Cell" initialConcentration="1.0" boundaryCondition="true" />
      <species id="e_R522" name="enz_R522" compartment="Cell" initialConcentration="1.0" boundaryCondition="true" />
      <species id="e_R533" name="enz_R533" compartment="Cell" initialConcentration="1.0" boundaryCondition="true" />
      <species id="e_R534" name="enz_R534" compartment="Cell" initialConcentration="1.0" boundaryCondition="true" />
      <species id="e_R535" name="enz_R535" compartment="Cell" initialConcentration="1.0" boundaryCondition="true" />
      <species id="e_R536" name="enz_R536" compartment="Cell" initialConcentration="1.0" boundaryCondition="true" />
      <species id="e_R537" name="enz_R537" compartment="Cell" initialConcentration="1.0" boundaryCondition="true" />
      <species id="e_R538" name="enz_R538" compartment="Cell" initialConcentration="1.0" boundaryCondition="true" />
      <species id="e_R539" name="enz_R539" compartment="Cell" initialConcentration="1.0" boundaryCondition="true" />
      <species id="e_R540" name="enz_R540" compartment="Cell" initialConcentration="1.0" boundaryCondition="true" />
      <species id="e_R541" name="enz_R541" compartment="Cell" initialConcentration="1.0" boundaryCondition="true" />
      <species id="e_R542" name="enz_R542" compartment="Cell" initialConcentration="1.0" boundaryCondition="true" />
      <species id="e_R543" name="enz_R543" compartment="Cell" initialConcentration="1.0" boundaryCondition="true" />
      <species id="e_R544" name="enz_R544" compartment="Cell" initialConcentration="1.0" boundaryCondition="true" />
      <species id="e_R545" name="enz_R545" compartment="Cell" initialConcentration="1.0" boundaryCondition="true" />
      <species id="e_R546" name="enz_R546" compartment="Cell" initialConcentration="1.0" boundaryCondition="true" />
      <species id="e_R547" name="enz_R547" compartment="Cell" initialConcentration="1.0" boundaryCondition="true" />
      <species id="e_R548" name="enz_R548" compartment="Cell" initialConcentration="1.0" boundaryCondition="true" />
      <species id="e_R549" name="enz_R549" compartment="Cell" initialConcentration="1.0" boundaryCondition="true" />
      <species id="e_R550" name="enz_R550" compartment="Cell" initialConcentration="1.0" boundaryCondition="true" />
      <species id="e_R551" name="enz_R551" compartment="Cell" initialConcentration="1.0" boundaryCondition="true" />
      <species id="e_R552" name="enz_R552" compartment="Cell" initialConcentration="1.0" boundaryCondition="true" />
      <species id="e_R553" name="enz_R553" compartment="Cell" initialConcentration="1.0" boundaryCondition="true" />
      <species id="e_R554" name="enz_R554" compartment="Cell" initialConcentration="1.0" boundaryCondition="true" />
      <species id="e_R555" name="enz_R555" compartment="Cell" initialConcentration="1.0" boundaryCondition="true" />
      <species id="e_R556" name="enz_R556" compartment="Cell" initialConcentration="1.0" boundaryCondition="true" />
      <species id="e_R557" name="enz_R557" compartment="Cell" initialConcentration="1.0" boundaryCondition="true" />
      <species id="e_R558" name="enz_R558" compartment="Cell" initialConcentration="1.0" boundaryCondition="true" />
      <species id="e_R559" name="enz_R559" compartment="Cell" initialConcentration="1.0" boundaryCondition="true" />
      <species id="e_R560" name="enz_R560" compartment="Cell" initialConcentration="1.0" boundaryCondition="true" />
      <species id="e_R561" name="enz_R561" compartment="Cell" initialConcentration="1.0" boundaryCondition="true" />
      <species id="e_R562" name="enz_R562" compartment="Cell" initialConcentration="1.0" boundaryCondition="true" />
      <species id="e_R563" name="enz_R563" compartment="Cell" initialConcentration="1.0" boundaryCondition="true" />
      <species id="e_R564" name="enz_R564" compartment="Cell" initialConcentration="1.0" boundaryCondition="true" />
      <species id="e_R565" name="enz_R565" compartment="Cell" initialConcentration="1.0" boundaryCondition="true" />
      <species id="e_R566" name="enz_R566" compartment="Cell" initialConcentration="1.0" boundaryCondition="true" />
      <species id="e_R567" name="enz_R567" compartment="Cell" initialConcentration="1.0" boundaryCondition="true" />
      <species id="e_R568" name="enz_R568" compartment="Cell" initialConcentration="1.0" boundaryCondition="true" />
      <species id="e_R569" name="enz_R569" compartment="Cell" initialConcentration="1.0" boundaryCondition="true" />
      <species id="e_R570" name="enz_R570" compartment="Cell" initialConcentration="1.0" boundaryCondition="true" />
      <species id="e_R571" name="enz_R571" compartment="Cell" initialConcentration="1.0" boundaryCondition="true" />
      <species id="e_R571b" name="enz_R571b" compartment="Cell" initialConcentration="1.0" boundaryCondition="true" />
      <species id="e_R572" name="enz_R572" compartment="Cell" initialConcentration="1.0" boundaryCondition="true" />
      <species id="e_R573" name="enz_R573" compartment="Cell" initialConcentration="1.0" boundaryCondition="true" />
      <species id="e_R574" name="enz_R574" compartment="Cell" initialConcentration="1.0" boundaryCondition="true" />
      <species id="e_R575" name="enz_R575" compartment="Cell" initialConcentration="1.0" boundaryCondition="true" />
      <species id="e_R576" name="enz_R576" compartment="Cell" initialConcentration="1.0" boundaryCondition="true" />
      <species id="e_R577" name="enz_R577" compartment="Cell" initialConcentration="1.0" boundaryCondition="true" />
      <species id="e_R578" name="enz_R578" compartment="Cell" initialConcentration="1.0" boundaryCondition="true" />
      <species id="e_R579" name="enz_R579" compartment="Cell" initialConcentration="1.0" boundaryCondition="true" />
      <species id="e_R580" name="enz_R580" compartment="Cell" initialConcentration="1.0" boundaryCondition="true" />
      <species id="e_R581" name="enz_R581" compartment="Cell" initialConcentration="1.0" boundaryCondition="true" />
      <species id="e_R582" name="enz_R582" compartment="Cell" initialConcentration="1.0" boundaryCondition="true" />
      <species id="e_R583" name="enz_R583" compartment="Cell" initialConcentration="1.0" boundaryCondition="true" />
      <species id="e_R587" name="enz_R587" compartment="Cell" initialConcentration="1.0" boundaryCondition="true" />
      <species id="e_R588" name="enz_R588" compartment="Cell" initialConcentration="1.0" boundaryCondition="true" />
      <species id="e_R589" name="enz_R589" compartment="Cell" initialConcentration="1.0" boundaryCondition="true" />
      <species id="e_R590" name="enz_R590" compartment="Cell" initialConcentration="1.0" boundaryCondition="true" />
      <species id="e_R591" name="enz_R591" compartment="Cell" initialConcentration="1.0" boundaryCondition="true" />
      <species id="e_R592" name="enz_R592" compartment="Cell" initialConcentration="1.0" boundaryCondition="true" />
      <species id="e_R593" name="enz_R593" compartment="Cell" initialConcentration="1.0" boundaryCondition="true" />
      <species id="e_R594" name="enz_R594" compartment="Cell" initialConcentration="1.0" boundaryCondition="true" />
      <species id="e_R595" name="enz_R595" compartment="Cell" initialConcentration="1.0" boundaryCondition="true" />
      <species id="e_R596" name="enz_R596" compartment="Cell" initialConcentration="1.0" boundaryCondition="true" />
      <species id="e_R597" name="enz_R597" compartment="Cell" initialConcentration="1.0" boundaryCondition="true" />
      <species id="e_R598" name="enz_R598" compartment="Cell" initialConcentration="1.0" boundaryCondition="true" />
      <species id="e_R599" name="enz_R599" compartment="Cell" initialConcentration="1.0" boundaryCondition="true" />
      <species id="e_R600" name="enz_R600" compartment="Cell" initialConcentration="1.0" boundaryCondition="true" />
      <species id="e_R601" name="enz_R601" compartment="Cell" initialConcentration="1.0" boundaryCondition="true" />
      <species id="e_R602" name="enz_R602" compartment="Cell" initialConcentration="1.0" boundaryCondition="true" />
      <species id="e_R603" name="enz_R603" compartment="Cell" initialConcentration="1.0" boundaryCondition="true" />
      <species id="e_R604" name="enz_R604" compartment="Cell" initialConcentration="1.0" boundaryCondition="true" />
      <species id="e_R605" name="enz_R605" compartment="Cell" initialConcentration="1.0" boundaryCondition="true" />
      <species id="e_R606" name="enz_R606" compartment="Cell" initialConcentration="1.0" boundaryCondition="true" />
      <species id="e_R607" name="enz_R607" compartment="Cell" initialConcentration="1.0" boundaryCondition="true" />
      <species id="e_R608" name="enz_R608" compartment="Cell" initialConcentration="1.0" boundaryCondition="true" />
      <species id="e_R609" name="enz_R609" compartment="Cell" initialConcentration="1.0" boundaryCondition="true" />
      <species id="e_R610" name="enz_R610" compartment="Cell" initialConcentration="1.0" boundaryCondition="true" />
      <species id="e_R611" name="enz_R611" compartment="Cell" initialConcentration="1.0" boundaryCondition="true" />
      <species id="e_R612" name="enz_R612" compartment="Cell" initialConcentration="1.0" boundaryCondition="true" />
      <species id="e_R613" name="enz_R613" compartment="Cell" initialConcentration="1.0" boundaryCondition="true" />
      <species id="e_R614" name="enz_R614" compartment="Cell" initialConcentration="1.0" boundaryCondition="true" />
      <species id="e_R615" name="enz_R615" compartment="Cell" initialConcentration="1.0" boundaryCondition="true" />
      <species id="e_R616" name="enz_R616" compartment="Cell" initialConcentration="1.0" boundaryCondition="true" />
      <species id="e_R617" name="enz_R617" compartment="Cell" initialConcentration="1.0" boundaryCondition="true" />
      <species id="e_R618" name="enz_R618" compartment="Cell" initialConcentration="1.0" boundaryCondition="true" />
      <species id="e_R619" name="enz_R619" compartment="Cell" initialConcentration="1.0" boundaryCondition="true" />
      <species id="e_R620" name="enz_R620" compartment="Cell" initialConcentration="1.0" boundaryCondition="true" />
      <species id="e_R621" name="enz_R621" compartment="Cell" initialConcentration="1.0" boundaryCondition="true" />
      <species id="e_R622" name="enz_R622" compartment="Cell" initialConcentration="1.0" boundaryCondition="true" />
      <species id="e_R623" name="enz_R623" compartment="Cell" initialConcentration="1.0" boundaryCondition="true" />
      <species id="e_R624" name="enz_R624" compartment="Cell" initialConcentration="1.0" boundaryCondition="true" />
      <species id="e_R625" name="enz_R625" compartment="Cell" initialConcentration="1.0" boundaryCondition="true" />
      <species id="e_R626" name="enz_R626" compartment="Cell" initialConcentration="1.0" boundaryCondition="true" />
      <species id="e_R627" name="enz_R627" compartment="Cell" initialConcentration="1.0" boundaryCondition="true" />
      <species id="e_R628" name="enz_R628" compartment="Cell" initialConcentration="1.0" boundaryCondition="true" />
      <species id="e_R629" name="enz_R629" compartment="Cell" initialConcentration="1.0" boundaryCondition="true" />
      <species id="e_R630" name="enz_R630" compartment="Cell" initialConcentration="1.0" boundaryCondition="true" />
      <species id="e_R631" name="enz_R631" compartment="Cell" initialConcentration="1.0" boundaryCondition="true" />
      <species id="e_R632" name="enz_R632" compartment="Cell" initialConcentration="1.0" boundaryCondition="true" />
      <species id="e_R633" name="enz_R633" compartment="Cell" initialConcentration="1.0" boundaryCondition="true" />
      <species id="e_R634" name="enz_R634" compartment="Cell" initialConcentration="1.0" boundaryCondition="true" />
      <species id="e_R635" name="enz_R635" compartment="Cell" initialConcentration="1.0" boundaryCondition="true" />
      <species id="e_R636" name="enz_R636" compartment="Cell" initialConcentration="1.0" boundaryCondition="true" />
      <species id="e_R637" name="enz_R637" compartment="Cell" initialConcentration="1.0" boundaryCondition="true" />
      <species id="e_R638" name="enz_R638" compartment="Cell" initialConcentration="1.0" boundaryCondition="true" />
      <species id="e_R639" name="enz_R639" compartment="Cell" initialConcentration="1.0" boundaryCondition="true" />
      <species id="e_R640" name="enz_R640" compartment="Cell" initialConcentration="1.0" boundaryCondition="true" />
      <species id="e_R641" name="enz_R641" compartment="Cell" initialConcentration="1.0" boundaryCondition="true" />
      <species id="e_R642" name="enz_R642" compartment="Cell" initialConcentration="1.0" boundaryCondition="true" />
      <species id="e_R643" name="enz_R643" compartment="Cell" initialConcentration="1.0" boundaryCondition="true" />
      <species id="e_R644" name="enz_R644" compartment="Cell" initialConcentration="1.0" boundaryCondition="true" />
      <species id="e_R645" name="enz_R645" compartment="Cell" initialConcentration="1.0" boundaryCondition="true" />
      <species id="e_R646" name="enz_R646" compartment="Cell" initialConcentration="1.0" boundaryCondition="true" />
      <species id="e_R647" name="enz_R647" compartment="Cell" initialConcentration="1.0" boundaryCondition="true" />
      <species id="e_R648" name="enz_R648" compartment="Cell" initialConcentration="1.0" boundaryCondition="true" />
      <species id="e_R649" name="enz_R649" compartment="Cell" initialConcentration="1.0" boundaryCondition="true" />
      <species id="e_R650" name="enz_R650" compartment="Cell" initialConcentration="1.0" boundaryCondition="true" />
      <species id="e_R651" name="enz_R651" compartment="Cell" initialConcentration="1.0" boundaryCondition="true" />
      <species id="e_R652" name="enz_R652" compartment="Cell" initialConcentration="1.0" boundaryCondition="true" />
      <species id="e_R653" name="enz_R653" compartment="Cell" initialConcentration="1.0" boundaryCondition="true" />
      <species id="e_R654" name="enz_R654" compartment="Cell" initialConcentration="1.0" boundaryCondition="true" />
      <species id="e_R655" name="enz_R655" compartment="Cell" initialConcentration="1.0" boundaryCondition="true" />
      <species id="e_R656" name="enz_R656" compartment="Cell" initialConcentration="1.0" boundaryCondition="true" />
      <species id="e_R657" name="enz_R657" compartment="Cell" initialConcentration="1.0" boundaryCondition="true" />
      <species id="e_R658" name="enz_R658" compartment="Cell" initialConcentration="1.0" boundaryCondition="true" />
      <species id="e_R659" name="enz_R659" compartment="Cell" initialConcentration="1.0" boundaryCondition="true" />
      <species id="e_R660" name="enz_R660" compartment="Cell" initialConcentration="1.0" boundaryCondition="true" />
      <species id="e_R661" name="enz_R661" compartment="Cell" initialConcentration="1.0" boundaryCondition="true" />
      <species id="e_R662" name="enz_R662" compartment="Cell" initialConcentration="1.0" boundaryCondition="true" />
      <species id="e_R663" name="enz_R663" compartment="Cell" initialConcentration="1.0" boundaryCondition="true" />
      <species id="e_R668" name="enz_R668" compartment="Cell" initialConcentration="1.0" boundaryCondition="true" />
      <species id="e_R669" name="enz_R669" compartment="Cell" initialConcentration="1.0" boundaryCondition="true" />
      <species id="e_R670" name="enz_R670" compartment="Cell" initialConcentration="1.0" boundaryCondition="true" />
      <species id="e_R671" name="enz_R671" compartment="Cell" initialConcentration="1.0" boundaryCondition="true" />
      <species id="e_R672" name="enz_R672" compartment="Cell" initialConcentration="1.0" boundaryCondition="true" />
      <species id="e_R673" name="enz_R673" compartment="Cell" initialConcentration="1.0" boundaryCondition="true" />
      <species id="e_R674" name="enz_R674" compartment="Cell" initialConcentration="1.0" boundaryCondition="true" />
      <species id="e_R678" name="enz_R678" compartment="Cell" initialConcentration="1.0" boundaryCondition="true" />
      <species id="e_R679" name="enz_R679" compartment="Cell" initialConcentration="1.0" boundaryCondition="true" />
      <species id="e_R680" name="enz_R680" compartment="Cell" initialConcentration="1.0" boundaryCondition="true" />
      <species id="e_R681" name="enz_R681" compartment="Cell" initialConcentration="1.0" boundaryCondition="true" />
      <species id="e_R682" name="enz_R682" compartment="Cell" initialConcentration="1.0" boundaryCondition="true" />
      <species id="e_R683" name="enz_R683" compartment="Cell" initialConcentration="1.0" boundaryCondition="true" />
      <species id="e_R684" name="enz_R684" compartment="Cell" initialConcentration="1.0" boundaryCondition="true" />
      <species id="e_R685" name="enz_R685" compartment="Cell" initialConcentration="1.0" boundaryCondition="true" />
      <species id="e_R686" name="enz_R686" compartment="Cell" initialConcentration="1.0" boundaryCondition="true" />
      <species id="e_R687" name="enz_R687" compartment="Cell" initialConcentration="1.0" boundaryCondition="true" />
      <species id="e_R688" name="enz_R688" compartment="Cell" initialConcentration="1.0" boundaryCondition="true" />
      <species id="e_R689" name="enz_R689" compartment="Cell" initialConcentration="1.0" boundaryCondition="true" />
      <species id="e_R690" name="enz_R690" compartment="Cell" initialConcentration="1.0" boundaryCondition="true" />
      <species id="e_R691" name="enz_R691" compartment="Cell" initialConcentration="1.0" boundaryCondition="true" />
      <species id="e_R692" name="enz_R692" compartment="Cell" initialConcentration="1.0" boundaryCondition="true" />
      <species id="e_R693" name="enz_R693" compartment="Cell" initialConcentration="1.0" boundaryCondition="true" />
      <species id="e_R694" name="enz_R694" compartment="Cell" initialConcentration="1.0" boundaryCondition="true" />
      <species id="e_R695" name="enz_R695" compartment="Cell" initialConcentration="1.0" boundaryCondition="true" />
      <species id="e_R696" name="enz_R696" compartment="Cell" initialConcentration="1.0" boundaryCondition="true" />
      <species id="e_R697" name="enz_R697" compartment="Cell" initialConcentration="1.0" boundaryCondition="true" />
      <species id="e_R698" name="enz_R698" compartment="Cell" initialConcentration="1.0" boundaryCondition="true" />
      <species id="e_R699" name="enz_R699" compartment="Cell" initialConcentration="1.0" boundaryCondition="true" />
      <species id="e_R700" name="enz_R700" compartment="Cell" initialConcentration="1.0" boundaryCondition="true" />
      <species id="e_R701" name="enz_R701" compartment="Cell" initialConcentration="1.0" boundaryCondition="true" />
      <species id="e_R702" name="enz_R702" compartment="Cell" initialConcentration="1.0" boundaryCondition="true" />
      <species id="e_R705" name="enz_R705" compartment="Cell" initialConcentration="1.0" boundaryCondition="true" />
      <species id="e_R706" name="enz_R706" compartment="Cell" initialConcentration="1.0" boundaryCondition="true" />
      <species id="e_R707" name="enz_R707" compartment="Cell" initialConcentration="1.0" boundaryCondition="true" />
      <species id="e_R708" name="enz_R708" compartment="Cell" initialConcentration="1.0" boundaryCondition="true" />
      <species id="e_R709" name="enz_R709" compartment="Cell" initialConcentration="1.0" boundaryCondition="true" />
      <species id="e_R710" name="enz_R710" compartment="Cell" initialConcentration="1.0" boundaryCondition="true" />
      <species id="e_R711" name="enz_R711" compartment="Cell" initialConcentration="1.0" boundaryCondition="true" />
      <species id="e_R712" name="enz_R712" compartment="Cell" initialConcentration="1.0" boundaryCondition="true" />
      <species id="e_R713" name="enz_R713" compartment="Cell" initialConcentration="1.0" boundaryCondition="true" />
      <species id="e_R714" name="enz_R714" compartment="Cell" initialConcentration="1.0" boundaryCondition="true" />
      <species id="e_R715" name="enz_R715" compartment="Cell" initialConcentration="1.0" boundaryCondition="true" />
      <species id="e_R716" name="enz_R716" compartment="Cell" initialConcentration="1.0" boundaryCondition="true" />
      <species id="e_R717" name="enz_R717" compartment="Cell" initialConcentration="1.0" boundaryCondition="true" />
      <species id="e_R718" name="enz_R718" compartment="Cell" initialConcentration="1.0" boundaryCondition="true" />
      <species id="e_R719" name="enz_R719" compartment="Cell" initialConcentration="1.0" boundaryCondition="true" />
      <species id="e_R722" name="enz_R722" compartment="Cell" initialConcentration="1.0" boundaryCondition="true" />
      <species id="e_R723" name="enz_R723" compartment="Cell" initialConcentration="1.0" boundaryCondition="true" />
      <species id="e_R724" name="enz_R724" compartment="Cell" initialConcentration="1.0" boundaryCondition="true" />
      <species id="e_R725" name="enz_R725" compartment="Cell" initialConcentration="1.0" boundaryCondition="true" />
      <species id="e_R726" name="enz_R726" compartment="Cell" initialConcentration="1.0" boundaryCondition="true" />
      <species id="e_R727" name="enz_R727" compartment="Cell" initialConcentration="1.0" boundaryCondition="true" />
      <species id="e_R728" name="enz_R728" compartment="Cell" initialConcentration="1.0" boundaryCondition="true" />
      <species id="e_R729" name="enz_R729" compartment="Cell" initialConcentration="1.0" boundaryCondition="true" />
      <species id="e_R730" name="enz_R730" compartment="Cell" initialConcentration="1.0" boundaryCondition="true" />
      <species id="e_R731" name="enz_R731" compartment="Cell" initialConcentration="1.0" boundaryCondition="true" />
      <species id="e_PROT" name="enz_PROT" compartment="Cell" initialConcentration="1.0" boundaryCondition="true" />
      <species id="e_RNA" name="enz_RNA" compartment="Cell" initialConcentration="1.0" boundaryCondition="true" />
      <species id="e_DNA" name="enz_DNA" compartment="Cell" initialConcentration="1.0" boundaryCondition="true" />
      <species id="e_SM_MOL" name="enz_SM_MOL" compartment="Cell" initialConcentration="1.0" boundaryCondition="true" />
      <species id="e_PE" name="enz_PE" compartment="Cell" initialConcentration="1.0" boundaryCondition="true" />
      <species id="e_TAG" name="enz_TAG" compartment="Cell" initialConcentration="1.0" boundaryCondition="true" />
      <species id="e_PIMS" name="enz_PIMS" compartment="Cell" initialConcentration="1.0" boundaryCondition="true" />
      <species id="e_LAM" name="enz_LAM" compartment="Cell" initialConcentration="1.0" boundaryCondition="true" />
      <species id="e_MAPC" name="enz_MAPC" compartment="Cell" initialConcentration="1.0" boundaryCondition="true" />
      <species id="e_P_L_GLX" name="enz_P-L-GLX" compartment="Cell" initialConcentration="1.0" boundaryCondition="true" />
      <species id="e_CL" name="enz_CL" compartment="Cell" initialConcentration="1.0" boundaryCondition="true" />
      <species id="e_LM" name="enz_LM" compartment="Cell" initialConcentration="1.0" boundaryCondition="true" />
      <species id="e_TDM" name="enz_TDM" compartment="Cell" initialConcentration="1.0" boundaryCondition="true" />
      <species id="e_TMM" name="enz_TMM" compartment="Cell" initialConcentration="1.0" boundaryCondition="true" />
      <species id="e_DAT" name="enz_DAT" compartment="Cell" initialConcentration="1.0" boundaryCondition="true" />
      <species id="e_PAT" name="enz_PAT" compartment="Cell" initialConcentration="1.0" boundaryCondition="true" />
      <species id="e_MPD" name="enz_MPD" compartment="Cell" initialConcentration="1.0" boundaryCondition="true" />
      <species id="e_DIM" name="enz_DIM" compartment="Cell" initialConcentration="1.0" boundaryCondition="true" />
      <species id="e_PGL" name="enz_PGL" compartment="Cell" initialConcentration="1.0" boundaryCondition="true" />
      <species id="e_SL_1" name="enz_SL-1" compartment="Cell" initialConcentration="1.0" boundaryCondition="true" />
      <species id="e_GLUCAN" name="enz_GLUCAN" compartment="Cell" initialConcentration="1.0" boundaryCondition="true" />
      <species id="e_BIOMASSe" name="enz_BIOMASSe" compartment="Cell" initialConcentration="1.0" boundaryCondition="true" />
      <species id="e_BXT" name="enz_BXT" compartment="Cell" initialConcentration="1.0" boundaryCondition="true" />
      <species id="e_R800" name="enz_R800" compartment="Cell" initialConcentration="1.0" boundaryCondition="true" />
      <species id="e_R801" name="enz_R801" compartment="Cell" initialConcentration="1.0" boundaryCondition="true" />
      <species id="e_R802" name="enz_R802" compartment="Cell" initialConcentration="1.0" boundaryCondition="true" />
      <species id="e_R803" name="enz_R803" compartment="Cell" initialConcentration="1.0" boundaryCondition="true" />
      <species id="e_R804" name="enz_R804" compartment="Cell" initialConcentration="1.0" boundaryCondition="true" />
      <species id="e_R805" name="enz_R805" compartment="Cell" initialConcentration="1.0" boundaryCondition="true" />
      <species id="e_R806" name="enz_R806" compartment="Cell" initialConcentration="1.0" boundaryCondition="true" />
      <species id="e_R807" name="enz_R807" compartment="Cell" initialConcentration="1.0" boundaryCondition="true" />
      <species id="e_R808" name="enz_R808" compartment="Cell" initialConcentration="1.0" boundaryCondition="true" />
      <species id="e_R809" name="enz_R809" compartment="Cell" initialConcentration="1.0" boundaryCondition="true" />
      <species id="e_R810" name="enz_R810" compartment="Cell" initialConcentration="1.0" boundaryCondition="true" />
      <species id="e_R811" name="enz_R811" compartment="Cell" initialConcentration="1.0" boundaryCondition="true" />
      <species id="e_R812" name="enz_R812" compartment="Cell" initialConcentration="1.0" boundaryCondition="true" />
      <species id="e_R814" name="enz_R814" compartment="Cell" initialConcentration="1.0" boundaryCondition="true" />
      <species id="e_R815" name="enz_R815" compartment="Cell" initialConcentration="1.0" boundaryCondition="true" />
      <species id="e_R816" name="enz_R816" compartment="Cell" initialConcentration="1.0" boundaryCondition="true" />
      <species id="e_R817" name="enz_R817" compartment="Cell" initialConcentration="1.0" boundaryCondition="true" />
      <species id="e_R818" name="enz_R818" compartment="Cell" initialConcentration="1.0" boundaryCondition="true" />
      <species id="e_R819" name="enz_R819" compartment="Cell" initialConcentration="1.0" boundaryCondition="true" />
      <species id="e_R820" name="enz_R820" compartment="Cell" initialConcentration="1.0" boundaryCondition="true" />
      <species id="e_R821" name="enz_R821" compartment="Cell" initialConcentration="1.0" boundaryCondition="true" />
      <species id="e_R822" name="enz_R822" compartment="Cell" initialConcentration="1.0" boundaryCondition="true" />
      <species id="e_R823" name="enz_R823" compartment="Cell" initialConcentration="1.0" boundaryCondition="true" />
      <species id="e_R824" name="enz_R824" compartment="Cell" initialConcentration="1.0" boundaryCondition="true" />
      <species id="e_R825" name="enz_R825" compartment="Cell" initialConcentration="1.0" boundaryCondition="true" />
      <species id="e_R826" name="enz_R826" compartment="Cell" initialConcentration="1.0" boundaryCondition="true" />
      <species id="e_R827" name="enz_R827" compartment="Cell" initialConcentration="1.0" boundaryCondition="true" />
      <species id="e_R828" name="enz_R828" compartment="Cell" initialConcentration="1.0" boundaryCondition="true" />
      <species id="e_R829" name="enz_R829" compartment="Cell" initialConcentration="1.0" boundaryCondition="true" />
      <species id="e_R830" name="enz_R830" compartment="Cell" initialConcentration="1.0" boundaryCondition="true" />
      <species id="e_R831" name="enz_R831" compartment="Cell" initialConcentration="1.0" boundaryCondition="true" />
      <species id="e_R832" name="enz_R832" compartment="Cell" initialConcentration="1.0" boundaryCondition="true" />
      <species id="e_R833" name="enz_R833" compartment="Cell" initialConcentration="1.0" boundaryCondition="true" />
      <species id="e_R834" name="enz_R834" compartment="Cell" initialConcentration="1.0" boundaryCondition="true" />
      <species id="e_R835" name="enz_R835" compartment="Cell" initialConcentration="1.0" boundaryCondition="true" />
      <species id="e_R836" name="enz_R836" compartment="Cell" initialConcentration="1.0" boundaryCondition="true" />
      <species id="e_R837" name="enz_R837" compartment="Cell" initialConcentration="1.0" boundaryCondition="true" />
      <species id="e_R838" name="enz_R838" compartment="Cell" initialConcentration="1.0" boundaryCondition="true" />
      <species id="e_R839" name="enz_R839" compartment="Cell" initialConcentration="1.0" boundaryCondition="true" />
      <species id="e_R840" name="enz_R840" compartment="Cell" initialConcentration="1.0" boundaryCondition="true" />
      <species id="e_R841" name="enz_R841" compartment="Cell" initialConcentration="1.0" boundaryCondition="true" />
      <species id="e_R842" name="enz_R842" compartment="Cell" initialConcentration="1.0" boundaryCondition="true" />
      <species id="e_R843" name="enz_R843" compartment="Cell" initialConcentration="1.0" boundaryCondition="true" />
      <species id="e_R844" name="enz_R844" compartment="Cell" initialConcentration="1.0" boundaryCondition="true" />
      <species id="e_R845" name="enz_R845" compartment="Cell" initialConcentration="1.0" boundaryCondition="true" />
      <species id="e_R846" name="enz_R846" compartment="Cell" initialConcentration="1.0" boundaryCondition="true" />
      <species id="e_R847" name="enz_R847" compartment="Cell" initialConcentration="1.0" boundaryCondition="true" />
      <species id="e_R848" name="enz_R848" compartment="Cell" initialConcentration="1.0" boundaryCondition="true" />
      <species id="e_R849" name="enz_R849" compartment="Cell" initialConcentration="1.0" boundaryCondition="true" />
      <species id="e_R850" name="enz_R850" compartment="Cell" initialConcentration="1.0" boundaryCondition="true" />
      <species id="e_R851" name="enz_R851" compartment="Cell" initialConcentration="1.0" boundaryCondition="true" />
      <species id="e_R852" name="enz_R852" compartment="Cell" initialConcentration="1.0" boundaryCondition="true" />
      <species id="e_R853" name="enz_R853" compartment="Cell" initialConcentration="1.0" boundaryCondition="true" />
      <species id="e_R854" name="enz_R854" compartment="Cell" initialConcentration="1.0" boundaryCondition="true" />
      <species id="e_R855" name="enz_R855" compartment="Cell" initialConcentration="1.0" boundaryCondition="true" />
      <species id="e_R856" name="enz_R856" compartment="Cell" initialConcentration="1.0" boundaryCondition="true" />
      <species id="e_R857" name="enz_R857" compartment="Cell" initialConcentration="1.0" boundaryCondition="true" />
      <species id="e_R858" name="enz_R858" compartment="Cell" initialConcentration="1.0" boundaryCondition="true" />
      <species id="e_R859" name="enz_R859" compartment="Cell" initialConcentration="1.0" boundaryCondition="true" />
      <species id="e_R860" name="enz_R860" compartment="Cell" initialConcentration="1.0" boundaryCondition="true" />
      <species id="e_R861" name="enz_R861" compartment="Cell" initialConcentration="1.0" boundaryCondition="true" />
      <species id="e_R862" name="enz_R862" compartment="Cell" initialConcentration="1.0" boundaryCondition="true" />
      <species id="e_R863" name="enz_R863" compartment="Cell" initialConcentration="1.0" boundaryCondition="true" />
      <species id="e_R864" name="enz_R864" compartment="Cell" initialConcentration="1.0" boundaryCondition="true" />
      <species id="e_R865" name="enz_R865" compartment="Cell" initialConcentration="1.0" boundaryCondition="true" />
      <species id="e_R866" name="enz_R866" compartment="Cell" initialConcentration="1.0" boundaryCondition="true" />
      <species id="e_R867" name="enz_R867" compartment="Cell" initialConcentration="1.0" boundaryCondition="true" />
      <species id="e_R868" name="enz_R868" compartment="Cell" initialConcentration="1.0" boundaryCondition="true" />
      <species id="e_R869" name="enz_R869" compartment="Cell" initialConcentration="1.0" boundaryCondition="true" />
      <species id="e_R870" name="enz_R870" compartment="Cell" initialConcentration="1.0" boundaryCondition="true" />
      <species id="e_R871" name="enz_R871" compartment="Cell" initialConcentration="1.0" boundaryCondition="true" />
      <species id="e_R872" name="enz_R872" compartment="Cell" initialConcentration="1.0" boundaryCondition="true" />
      <species id="e_R873" name="enz_R873" compartment="Cell" initialConcentration="1.0" boundaryCondition="true" />
      <species id="e_R874" name="enz_R874" compartment="Cell" initialConcentration="1.0" boundaryCondition="true" />
      <species id="e_R875" name="enz_R875" compartment="Cell" initialConcentration="1.0" boundaryCondition="true" />
      <species id="e_R876" name="enz_R876" compartment="Cell" initialConcentration="1.0" boundaryCondition="true" />
      <species id="e_R877" name="enz_R877" compartment="Cell" initialConcentration="1.0" boundaryCondition="true" />
      <species id="e_R878" name="enz_R878" compartment="Cell" initialConcentration="1.0" boundaryCondition="true" />
      <species id="e_R879" name="enz_R879" compartment="Cell" initialConcentration="1.0" boundaryCondition="true" />
      <species id="e_R880" name="enz_R880" compartment="Cell" initialConcentration="1.0" boundaryCondition="true" />
      <species id="e_R881" name="enz_R881" compartment="Cell" initialConcentration="1.0" boundaryCondition="true" />
      <species id="e_R882" name="enz_R882" compartment="Cell" initialConcentration="1.0" boundaryCondition="true" />
      <species id="e_R883" name="enz_R883" compartment="Cell" initialConcentration="1.0" boundaryCondition="true" />
      <species id="e_R884" name="enz_R884" compartment="Cell" initialConcentration="1.0" boundaryCondition="true" />
      <species id="e_R885" name="enz_R885" compartment="Cell" initialConcentration="1.0" boundaryCondition="true" />
      <species id="e_R886" name="enz_R886" compartment="Cell" initialConcentration="1.0" boundaryCondition="true" />
      <species id="e_R887" name="enz_R887" compartment="Cell" initialConcentration="1.0" boundaryCondition="true" />
      <species id="e_R888" name="enz_R888" compartment="Cell" initialConcentration="1.0" boundaryCondition="true" />
      <species id="e_R889" name="enz_R889" compartment="Cell" initialConcentration="1.0" boundaryCondition="true" />
      <species id="e_R890" name="enz_R890" compartment="Cell" initialConcentration="1.0" boundaryCondition="true" />
      <species id="e_R891" name="enz_R891" compartment="Cell" initialConcentration="1.0" boundaryCondition="true" />
      <species id="e_R892" name="enz_R892" compartment="Cell" initialConcentration="1.0" boundaryCondition="true" />
      <species id="e_R893" name="enz_R893" compartment="Cell" initialConcentration="1.0" boundaryCondition="true" />
      <species id="e_R894" name="enz_R894" compartment="Cell" initialConcentration="1.0" boundaryCondition="true" />
      <species id="e_R895" name="enz_R895" compartment="Cell" initialConcentration="1.0" boundaryCondition="true" />
      <species id="e_R896" name="enz_R896" compartment="Cell" initialConcentration="1.0" boundaryCondition="true" />
      <species id="e_R897" name="enz_R897" compartment="Cell" initialConcentration="1.0" boundaryCondition="true" />
      <species id="e_R898" name="enz_R898" compartment="Cell" initialConcentration="1.0" boundaryCondition="true" />
      <species id="e_R899" name="enz_R899" compartment="Cell" initialConcentration="1.0" boundaryCondition="true" />
      <species id="e_R900" name="enz_R900" compartment="Cell" initialConcentration="1.0" boundaryCondition="true" />
      <species id="e_R901" name="enz_R901" compartment="Cell" initialConcentration="1.0" boundaryCondition="true" />
      <species id="e_R902" name="enz_R902" compartment="Cell" initialConcentration="1.0" boundaryCondition="true" />
      <species id="e_R903" name="enz_R903" compartment="Cell" initialConcentration="1.0" boundaryCondition="true" />
      <species id="e_R904" name="enz_R904" compartment="Cell" initialConcentration="1.0" boundaryCondition="true" />
      <species id="e_R905" name="enz_R905" compartment="Cell" initialConcentration="1.0" boundaryCondition="true" />
      <species id="e_R906" name="enz_R906" compartment="Cell" initialConcentration="1.0" boundaryCondition="true" />
      <species id="e_R907" name="enz_R907" compartment="Cell" initialConcentration="1.0" boundaryCondition="true" />
      <species id="e_R908" name="enz_R908" compartment="Cell" initialConcentration="1.0" boundaryCondition="true" />
      <species id="e_R909" name="enz_R909" compartment="Cell" initialConcentration="1.0" boundaryCondition="true" />
      <species id="e_R910" name="enz_R910" compartment="Cell" initialConcentration="1.0" boundaryCondition="true" />
      <species id="e_R911" name="enz_R911" compartment="Cell" initialConcentration="1.0" boundaryCondition="true" />
      <species id="e_R912" name="enz_R912" compartment="Cell" initialConcentration="1.0" boundaryCondition="true" />
      <species id="e_R913" name="enz_R913" compartment="Cell" initialConcentration="1.0" boundaryCondition="true" />
      <species id="e_R914" name="enz_R914" compartment="Cell" initialConcentration="1.0" boundaryCondition="true" />
      <species id="e_R915" name="enz_R915" compartment="Cell" initialConcentration="1.0" boundaryCondition="true" />
      <species id="e_R916" name="enz_R916" compartment="Cell" initialConcentration="1.0" boundaryCondition="true" />
      <species id="e_R917" name="enz_R917" compartment="Cell" initialConcentration="1.0" boundaryCondition="true" />
      <species id="e_R918" name="enz_R918" compartment="Cell" initialConcentration="1.0" boundaryCondition="true" />
      <species id="e_R919" name="enz_R919" compartment="Cell" initialConcentration="1.0" boundaryCondition="true" />
      <species id="e_R920" name="enz_R920" compartment="Cell" initialConcentration="1.0" boundaryCondition="true" />
      <species id="e_R921" name="enz_R921" compartment="Cell" initialConcentration="1.0" boundaryCondition="true" />
      <species id="e_R922" name="enz_R922" compartment="Cell" initialConcentration="1.0" boundaryCondition="true" />
      <species id="e_R923" name="enz_R923" compartment="Cell" initialConcentration="1.0" boundaryCondition="true" />
      <species id="e_R924" name="enz_R924" compartment="Cell" initialConcentration="1.0" boundaryCondition="true" />
      <species id="e_R925" name="enz_R925" compartment="Cell" initialConcentration="1.0" boundaryCondition="true" />
      <species id="e_R926" name="enz_R926" compartment="Cell" initialConcentration="1.0" boundaryCondition="true" />
      <species id="e_R927" name="enz_R927" compartment="Cell" initialConcentration="1.0" boundaryCondition="true" />
      <species id="e_R928" name="enz_R928" compartment="Cell" initialConcentration="1.0" boundaryCondition="true" />
      <species id="e_R929" name="enz_R929" compartment="Cell" initialConcentration="1.0" boundaryCondition="true" />
      <species id="e_R930" name="enz_R930" compartment="Cell" initialConcentration="1.0" boundaryCondition="true" />
      <species id="e_R931" name="enz_R931" compartment="Cell" initialConcentration="1.0" boundaryCondition="true" />
    </listOfSpecies>
    <listOfReactions>
      <reaction id="R1" name="R1" reversible="true">
        <listOfReactants>
          <speciesReference species="M_GL_c" />
          <speciesReference species="M_ATP_c" />
        </listOfReactants>
        <listOfProducts>
          <speciesReference species="M_ADP_c" />
          <speciesReference species="M_GL3P_c" />
        </listOfProducts>
        <listOfModifiers>
          <modifierSpeciesReference species="e_R1" />
        </listOfModifiers>
        <kineticLaw>
<math xmlns="http://www.w3.org/1998/Math/MathML"> 
<apply>
<divide />
<apply>
<minus />
<apply>
<divide /> 
<apply>
<times /> 
<ci>Vf</ci> 
<ci>e_R1</ci> 
<ci>M_GL_c</ci> 
<ci>M_ATP_c</ci> 
</apply>
<apply>
<times />
<ci>KiA</ci> 
<ci>KmB</ci>
</apply>
</apply>
<apply>
<divide />
<apply>
<times />
<ci>Vr</ci>
<ci>e_R1</ci> 
<ci>M_ADP_c</ci> 
<ci>M_ADP_c</ci>
</apply>
<apply>
<times />
<ci>KmP</ci> 
<ci>KiQ</ci>
</apply>
</apply>
</apply>
<apply>
<plus /> 
<cn type="integer">1</cn><apply>
<divide /> 
<ci>M_GL_c</ci>
<ci>KiA</ci>
</apply>
<apply>
<divide />
<ci>M_ATP_c</ci> 
<ci>KiB</ci>
</apply>
<apply>
<divide /> 
<ci>M_ADP_c</ci>
<ci>KiP</ci> 
</apply>
<apply>
<divide />
<ci>M_ADP_c</ci>
<ci>KiQ</ci>
</apply>
 <apply>
<divide />
<apply>
<times /> 
<ci>M_GL_c</ci> 
<ci>M_ATP_c</ci> 
</apply>
<apply>
<times />
<ci>KiA</ci> 
<ci>KmB</ci> 
</apply>
</apply>
<apply>
<divide />
<apply>
<times />
<ci>M_ADP_c</ci>
<ci>M_ADP_c</ci>
</apply>
<apply>
<times />
<ci>KmP</ci>
<ci>KiQ</ci>
</apply>
</apply>
</apply>
</apply>
</math>
          <listOfParameters>
            <parameter id="Vf" name="Vf" value="1.03515625" />
            <parameter id="KiA" name="KiA" value="2.470703125E-8" />
            <parameter id="KiB" name="KiB" value="9.27734375E-6" />
            <parameter id="KiP" name="KiP" value="8.984375E-5" />
            <parameter id="KiQ" name="KiQ" value="9.453125E-7" />
            <parameter id="KmB" name="KmB" value="1.0" />
            <parameter id="KmP" name="KmP" value="1.0" />
            <parameter id="Vr" name="Vr" value="3.828125E-7" />
          </listOfParameters>
        </kineticLaw>
      </reaction>
      <reaction id="R2" name="R2" reversible="true">
        <listOfReactants>
          <speciesReference species="M_GL_c" />
          <speciesReference species="M_NADP_c" />
        </listOfReactants>
        <listOfProducts>
          <speciesReference species="M_T3_c" />
          <speciesReference species="M_NADPH_c" />
        </listOfProducts>
        <listOfModifiers>
          <modifierSpeciesReference species="e_R2" />
        </listOfModifiers>
        <kineticLaw>
<math xmlns="http://www.w3.org/1998/Math/MathML"> 
       <ci> kB_R2</ci> 
   </math>
          <listOfParameters>
            <parameter id="kB_R2" name="kB_R2" value="0.0" />
          </listOfParameters>
        </kineticLaw>
      </reaction>
      <reaction id="R3" name="R3" reversible="true">
        <listOfReactants>
          <speciesReference species="M_GL_c" />
          <speciesReference species="M_NAD_c" />
        </listOfReactants>
        <listOfProducts>
          <speciesReference species="M_T3_c" />
          <speciesReference species="M_NADH_c" />
        </listOfProducts>
        <listOfModifiers>
          <modifierSpeciesReference species="e_R3" />
        </listOfModifiers>
        <kineticLaw>
<math xmlns="http://www.w3.org/1998/Math/MathML"> 
       <ci> kB_R3</ci> 
   </math>
          <listOfParameters>
            <parameter id="kB_R3" name="kB_R3" value="0.0" />
          </listOfParameters>
        </kineticLaw>
      </reaction>
      <reaction id="R4" name="R4" reversible="true">
        <listOfReactants>
          <speciesReference species="M_GL3P_c" />
          <speciesReference species="M_MK_c" />
        </listOfReactants>
        <listOfProducts>
          <speciesReference species="M_DHAP_c" />
          <speciesReference species="M_MKH2_c" />
        </listOfProducts>
        <listOfModifiers>
          <modifierSpeciesReference species="e_R4" />
        </listOfModifiers>
        <kineticLaw>
<math xmlns="http://www.w3.org/1998/Math/MathML"> 
       <ci> kB_R4</ci> 
   </math>
          <listOfParameters>
            <parameter id="kB_R4" name="kB_R4" value="0.0" />
          </listOfParameters>
        </kineticLaw>
      </reaction>
      <reaction id="R5" name="R5" reversible="true">
        <listOfReactants>
          <speciesReference species="M_T3_c" />
          <speciesReference species="M_NAD_c" />
        </listOfReactants>
        <listOfProducts>
          <speciesReference species="M_DGLYCERATE_c" />
          <speciesReference species="M_NADH_c" />
        </listOfProducts>
        <listOfModifiers>
          <modifierSpeciesReference species="e_R5" />
        </listOfModifiers>
        <kineticLaw>
<math xmlns="http://www.w3.org/1998/Math/MathML"> 
       <ci> kB_R5</ci> 
   </math>
          <listOfParameters>
            <parameter id="kB_R5" name="kB_R5" value="0.0" />
          </listOfParameters>
        </kineticLaw>
      </reaction>
      <reaction id="R6" name="R6" reversible="true">
        <listOfReactants>
          <speciesReference species="M_DGLYCERATE_c" />
          <speciesReference species="M_ATP_c" />
        </listOfReactants>
        <listOfProducts>
          <speciesReference species="M_3PG_c" />
          <speciesReference species="M_ADP_c" />
        </listOfProducts>
        <listOfModifiers>
          <modifierSpeciesReference species="e_R6" />
        </listOfModifiers>
        <kineticLaw>
<math xmlns="http://www.w3.org/1998/Math/MathML"> 
       <ci> kB_R6</ci> 
   </math>
          <listOfParameters>
            <parameter id="kB_R6" name="kB_R6" value="0.0" />
          </listOfParameters>
        </kineticLaw>
      </reaction>
      <reaction id="R7" name="R7" reversible="true">
        <listOfReactants>
          <speciesReference species="M_RIB_c" />
          <speciesReference species="M_ATP_c" />
        </listOfReactants>
        <listOfProducts>
          <speciesReference species="M_ADP_c" />
          <speciesReference species="M_R5P_c" />
        </listOfProducts>
        <listOfModifiers>
          <modifierSpeciesReference species="e_R7" />
        </listOfModifiers>
        <kineticLaw>
<math xmlns="http://www.w3.org/1998/Math/MathML"> 
<apply>
<divide />
<apply>
<minus />
<apply>
<divide /> 
<apply>
<times /> 
<ci>Vf</ci> 
<ci>e_R7</ci> 
<ci>M_RIB_c</ci> 
<ci>M_ATP_c</ci> 
</apply>
<apply>
<times />
<ci>KiA</ci> 
<ci>KmB</ci>
</apply>
</apply>
<apply>
<divide />
<apply>
<times />
<ci>Vr</ci>
<ci>e_R7</ci> 
<ci>M_ADP_c</ci> 
<ci>M_ADP_c</ci>
</apply>
<apply>
<times />
<ci>KmP</ci> 
<ci>KiQ</ci>
</apply>
</apply>
</apply>
<apply>
<plus /> 
<cn type="integer">1</cn><apply>
<divide /> 
<ci>M_RIB_c</ci>
<ci>KiA</ci>
</apply>
<apply>
<divide />
<ci>M_ATP_c</ci> 
<ci>KiB</ci>
</apply>
<apply>
<divide /> 
<ci>M_ADP_c</ci>
<ci>KiP</ci> 
</apply>
<apply>
<divide />
<ci>M_ADP_c</ci>
<ci>KiQ</ci>
</apply>
 <apply>
<divide />
<apply>
<times /> 
<ci>M_RIB_c</ci> 
<ci>M_ATP_c</ci> 
</apply>
<apply>
<times />
<ci>KiA</ci> 
<ci>KmB</ci> 
</apply>
</apply>
<apply>
<divide />
<apply>
<times />
<ci>M_ADP_c</ci>
<ci>M_ADP_c</ci>
</apply>
<apply>
<times />
<ci>KmP</ci>
<ci>KiQ</ci>
</apply>
</apply>
</apply>
</apply>
</math>
          <listOfParameters>
            <parameter id="Vf" name="Vf" value="0.002001953125" />
            <parameter id="KiA" name="KiA" value="5.9375E-9" />
            <parameter id="KiB" name="KiB" value="74316.40625" />
            <parameter id="KiP" name="KiP" value="6787109.375" />
            <parameter id="KiQ" name="KiQ" value="6.1230468749999995E-6" />
            <parameter id="KmB" name="KmB" value="1.0" />
            <parameter id="KmP" name="KmP" value="1.0" />
            <parameter id="Vr" name="Vr" value="4.4628906249999994E-6" />
          </listOfParameters>
        </kineticLaw>
      </reaction>
      <reaction id="R8" name="R8" reversible="true">
        <listOfReactants>
          <speciesReference species="M_F1P_c" />
        </listOfReactants>
        <listOfProducts>
          <speciesReference species="M_DHAP_c" />
          <speciesReference species="M_T3_c" />
        </listOfProducts>
        <listOfModifiers>
          <modifierSpeciesReference species="e_R8" />
        </listOfModifiers>
        <kineticLaw>
<math xmlns="http://www.w3.org/1998/Math/MathML">  
<apply>
<divide /> 
<apply>
<minus /> 
<apply>
<divide />
<apply>
<times />
<ci>Vf</ci> 
<ci>e_R8</ci> 
<ci>M_F1P_c</ci> 
</apply>
<ci>KmA</ci>
</apply>
<apply>
<divide />
<apply>
<times />
<ci>Vr</ci>
<ci>e_R8</ci> 
<ci>M_DHAP_c</ci>
<ci>M_DHAP_c</ci>
</apply>
<apply>
<times />
<ci>KmP</ci>
<ci>KiQ</ci>
</apply>
</apply>
</apply>
<apply>
<plus /> 
<cn type="integer">1</cn>
<apply>
 <divide /> 
<ci>M_F1P_c</ci>
<ci>KmA</ci>
</apply>
<apply>
<divide />
<ci>M_DHAP_c</ci>
<ci>KiQ</ci>
</apply>
<apply>
<divide />
<apply>
 <times /> 
<ci>M_DHAP_c</ci>
<ci>M_DHAP_c</ci>
</apply>
<apply>
<times />
<ci>KmP</ci> 
<ci>KiQ</ci> 
</apply>
</apply>
<apply>
<divide /> 
<ci>M_DHAP_c</ci> 
<ci>KiQ</ci> 
</apply>
</apply>
</apply>
 </math>
          <listOfParameters>
            <parameter id="Vf" name="Vf" value="0.0010" />
            <parameter id="KmA" name="KmA" value="2.51953125E-9" />
            <parameter id="KmQ" name="KmQ" value="1.0" />
            <parameter id="KmP" name="KmP" value="1.0" />
            <parameter id="KiQ" name="KiQ" value="81.34765625" />
            <parameter id="Vr" name="Vr" value="51.66015625" />
          </listOfParameters>
        </kineticLaw>
      </reaction>
      <reaction id="R9" name="R9" reversible="true">
        <listOfReactants>
          <speciesReference species="M_FRU_c" />
        </listOfReactants>
        <listOfProducts>
          <speciesReference species="M_GLC_c" />
        </listOfProducts>
        <listOfModifiers>
          <modifierSpeciesReference species="e_R9" />
        </listOfModifiers>
        <kineticLaw>
<math xmlns="http://www.w3.org/1998/Math/MathML">  
<apply>
   <divide />
   <apply>
       <minus />
       <apply>
           <times />
           <ci>KA</ci>
           <ci>e_R9</ci>
           <ci>M_FRU_c</ci>
       </apply>
       <apply>
           <times />
           <ci>KP</ci>
           <ci>e_R9</ci>
           <ci>M_GLC_c</ci>
       </apply>
   </apply>
       <apply>
           <plus />
           <cn type="integer">1</cn>
       <apply>
           <divide />
           <ci>M_FRU_c</ci>
           <ci>KmA</ci>
       </apply>
       <apply>
           <divide />
           <ci>M_GLC_c</ci>
           <ci>KmP</ci>
       </apply>
   </apply>
</apply>
</math>
          <listOfParameters>
            <parameter id="KA" name="KA" value="0.0010" />
            <parameter id="KP" name="KP" value="1.162109375E-9" />
            <parameter id="KmA" name="KmA" value="96582.03125" />
            <parameter id="KmP" name="KmP" value="5917968.75" />
          </listOfParameters>
        </kineticLaw>
      </reaction>
      <reaction id="R10" name="R10" reversible="true">
        <listOfReactants>
          <speciesReference species="M_FRU_c" />
        </listOfReactants>
        <listOfProducts>
          <speciesReference species="M_MAN_c" />
        </listOfProducts>
        <listOfModifiers>
          <modifierSpeciesReference species="e_R10" />
        </listOfModifiers>
        <kineticLaw>
<math xmlns="http://www.w3.org/1998/Math/MathML"> 
       <ci> kB_R10</ci> 
   </math>
          <listOfParameters>
            <parameter id="kB_R10" name="kB_R10" value="0.0" />
          </listOfParameters>
        </kineticLaw>
      </reaction>
      <reaction id="R11" name="R11" reversible="true">
        <listOfReactants>
          <speciesReference species="M_F6P_c" />
        </listOfReactants>
        <listOfProducts>
          <speciesReference species="M_MAN6P_c" />
        </listOfProducts>
        <listOfModifiers>
          <modifierSpeciesReference species="e_R11" />
        </listOfModifiers>
        <kineticLaw>
<math xmlns="http://www.w3.org/1998/Math/MathML">  
<apply>
   <divide />
   <apply>
       <minus />
       <apply>
           <times />
           <ci>KA</ci>
           <ci>e_R11</ci>
           <ci>M_MAN6P_c</ci>
       </apply>
       <apply>
           <times />
           <ci>KP</ci>
           <ci>e_R11</ci>
           <ci>M_F6P_c</ci>
       </apply>
   </apply>
       <apply>
           <plus />
           <cn type="integer">1</cn>
       <apply>
           <divide />
           <ci>M_MAN6P_c</ci>
           <ci>KmA</ci>
       </apply>
       <apply>
           <divide />
           <ci>M_F6P_c</ci>
           <ci>KmP</ci>
       </apply>
   </apply>
</apply>
</math>
          <listOfParameters>
            <parameter id="KA" name="KA" value="0.017480468750000002" />
            <parameter id="KP" name="KP" value="6.748046875E-7" />
            <parameter id="KmA" name="KmA" value="0.06992187500000001" />
            <parameter id="KmP" name="KmP" value="13.8671875" />
          </listOfParameters>
        </kineticLaw>
      </reaction>
      <reaction id="R12" name="R12" reversible="true">
        <listOfReactants>
          <speciesReference species="M_MAN6P_c" />
        </listOfReactants>
        <listOfProducts>
          <speciesReference species="M_MAN1P_c" />
        </listOfProducts>
        <listOfModifiers>
          <modifierSpeciesReference species="e_R12" />
        </listOfModifiers>
        <kineticLaw>
<math xmlns="http://www.w3.org/1998/Math/MathML">  
<apply>
   <divide />
   <apply>
       <minus />
       <apply>
           <times />
           <ci>KA</ci>
           <ci>e_R12</ci>
           <ci>M_MAN1P_c</ci>
       </apply>
       <apply>
           <times />
           <ci>KP</ci>
           <ci>e_R12</ci>
           <ci>M_MAN6P_c</ci>
       </apply>
   </apply>
       <apply>
           <plus />
           <cn type="integer">1</cn>
       <apply>
           <divide />
           <ci>M_MAN1P_c</ci>
           <ci>KmA</ci>
       </apply>
       <apply>
           <divide />
           <ci>M_MAN6P_c</ci>
           <ci>KmP</ci>
       </apply>
   </apply>
</apply>
</math>
          <listOfParameters>
            <parameter id="KA" name="KA" value="0.0021484375" />
            <parameter id="KP" name="KP" value="5.9765625E-7" />
            <parameter id="KmA" name="KmA" value="196.2890625" />
            <parameter id="KmP" name="KmP" value="5048828.125" />
          </listOfParameters>
        </kineticLaw>
      </reaction>
      <reaction id="R13" name="R13" reversible="true">
        <listOfReactants>
          <speciesReference species="M_MAN1P_c" />
          <speciesReference species="M_GTP_c" />
        </listOfReactants>
        <listOfProducts>
          <speciesReference species="M_GDPMAN_c" />
          <speciesReference species="M_PI_c" />
        </listOfProducts>
        <listOfModifiers>
          <modifierSpeciesReference species="e_R13" />
        </listOfModifiers>
        <kineticLaw>
<math xmlns="http://www.w3.org/1998/Math/MathML"> 
<apply>
<divide />
<apply>
<minus />
<apply>
<divide /> 
<apply>
<times /> 
<ci>Vf</ci> 
<ci>e_R13</ci> 
<ci>M_MAN1P_c</ci> 
<ci>M_GTP_c</ci> 
</apply>
<apply>
<times />
<ci>KiA</ci> 
<ci>KmB</ci>
</apply>
</apply>
<apply>
<divide />
<apply>
<times />
<ci>Vr</ci>
<ci>e_R13</ci> 
<ci>M_GDPMAN_c</ci> 
<ci>M_GDPMAN_c</ci>
</apply>
<apply>
<times />
<ci>KmP</ci> 
<ci>KiQ</ci>
</apply>
</apply>
</apply>
<apply>
<plus /> 
<cn type="integer">1</cn><apply>
<divide /> 
<ci>M_MAN1P_c</ci>
<ci>KiA</ci>
</apply>
<apply>
<divide />
<ci>M_GTP_c</ci> 
<ci>KiB</ci>
</apply>
<apply>
<divide /> 
<ci>M_GDPMAN_c</ci>
<ci>KiP</ci> 
</apply>
<apply>
<divide />
<ci>M_GDPMAN_c</ci>
<ci>KiQ</ci>
</apply>
 <apply>
<divide />
<apply>
<times /> 
<ci>M_MAN1P_c</ci> 
<ci>M_GTP_c</ci> 
</apply>
<apply>
<times />
<ci>KiA</ci> 
<ci>KmB</ci> 
</apply>
</apply>
<apply>
<divide />
<apply>
<times />
<ci>M_GDPMAN_c</ci>
<ci>M_GDPMAN_c</ci>
</apply>
<apply>
<times />
<ci>KmP</ci>
<ci>KiQ</ci>
</apply>
</apply>
</apply>
</apply>
</math>
          <listOfParameters>
            <parameter id="Vf" name="Vf" value="0.00427734375" />
            <parameter id="KiA" name="KiA" value="3.017578125E-7" />
            <parameter id="KiB" name="KiB" value="0.3583984375" />
            <parameter id="KiP" name="KiP" value="1.943359375E-4" />
            <parameter id="KiQ" name="KiQ" value="10156.25" />
            <parameter id="KmB" name="KmB" value="1.0" />
            <parameter id="KmP" name="KmP" value="1.0" />
            <parameter id="Vr" name="Vr" value="685.546875" />
          </listOfParameters>
        </kineticLaw>
      </reaction>
      <reaction id="R14" name="R14" reversible="true">
        <listOfReactants>
          <speciesReference species="M_GDPMAN_c" />
          <speciesReference species="M_DPP_c" />
        </listOfReactants>
        <listOfProducts>
          <speciesReference species="M_GDP_c" />
          <speciesReference species="M_PPM_c" />
        </listOfProducts>
        <listOfModifiers>
          <modifierSpeciesReference species="e_R14" />
        </listOfModifiers>
        <kineticLaw>
<math xmlns="http://www.w3.org/1998/Math/MathML"> 
<apply>
<divide />
<apply>
<minus />
<apply>
<divide /> 
<apply>
<times /> 
<ci>Vf</ci> 
<ci>e_R14</ci> 
<ci>M_GDPMAN_c</ci> 
<ci>M_DPP_c</ci> 
</apply>
<apply>
<times />
<ci>KiA</ci> 
<ci>KmB</ci>
</apply>
</apply>
<apply>
<divide />
<apply>
<times />
<ci>Vr</ci>
<ci>e_R14</ci> 
<ci>M_GDP_c</ci> 
<ci>M_GDP_c</ci>
</apply>
<apply>
<times />
<ci>KmP</ci> 
<ci>KiQ</ci>
</apply>
</apply>
</apply>
<apply>
<plus /> 
<cn type="integer">1</cn><apply>
<divide /> 
<ci>M_GDPMAN_c</ci>
<ci>KiA</ci>
</apply>
<apply>
<divide />
<ci>M_DPP_c</ci> 
<ci>KiB</ci>
</apply>
<apply>
<divide /> 
<ci>M_GDP_c</ci>
<ci>KiP</ci> 
</apply>
<apply>
<divide />
<ci>M_GDP_c</ci>
<ci>KiQ</ci>
</apply>
 <apply>
<divide />
<apply>
<times /> 
<ci>M_GDPMAN_c</ci> 
<ci>M_DPP_c</ci> 
</apply>
<apply>
<times />
<ci>KiA</ci> 
<ci>KmB</ci> 
</apply>
</apply>
<apply>
<divide />
<apply>
<times />
<ci>M_GDP_c</ci>
<ci>M_GDP_c</ci>
</apply>
<apply>
<times />
<ci>KmP</ci>
<ci>KiQ</ci>
</apply>
</apply>
</apply>
</apply>
</math>
          <listOfParameters>
            <parameter id="Vf" name="Vf" value="0.00265625" />
            <parameter id="KiA" name="KiA" value="8.76953125E-9" />
            <parameter id="KiB" name="KiB" value="7.021484375E-4" />
            <parameter id="KiP" name="KiP" value="4.951171875E-5" />
            <parameter id="KiQ" name="KiQ" value="18.5546875" />
            <parameter id="KmB" name="KmB" value="1.0" />
            <parameter id="KmP" name="KmP" value="1.0" />
            <parameter id="Vr" name="Vr" value="1.474609375E-5" />
          </listOfParameters>
        </kineticLaw>
      </reaction>
      <reaction id="R15" name="R15" reversible="true">
        <listOfReactants>
          <speciesReference species="M_GDPMAN_c" />
        </listOfReactants>
        <listOfProducts>
          <speciesReference species="M_GDPDHDOMAN_c" />
        </listOfProducts>
        <listOfModifiers>
          <modifierSpeciesReference species="e_R15" />
        </listOfModifiers>
        <kineticLaw>
<math xmlns="http://www.w3.org/1998/Math/MathML"> 
       <ci> kB_R15</ci> 
   </math>
          <listOfParameters>
            <parameter id="kB_R15" name="kB_R15" value="0.0" />
          </listOfParameters>
        </kineticLaw>
      </reaction>
      <reaction id="R16" name="R16" reversible="true">
        <listOfReactants>
          <speciesReference species="M_GDPDHDOMAN_c" />
        </listOfReactants>
        <listOfProducts>
          <speciesReference species="M_GDPDHDOGAL_c" />
        </listOfProducts>
        <listOfModifiers>
          <modifierSpeciesReference species="e_R16" />
        </listOfModifiers>
        <kineticLaw>
<math xmlns="http://www.w3.org/1998/Math/MathML"> 
       <ci> kB_R16</ci> 
   </math>
          <listOfParameters>
            <parameter id="kB_R16" name="kB_R16" value="0.0" />
          </listOfParameters>
        </kineticLaw>
      </reaction>
      <reaction id="R17" name="R17" reversible="true">
        <listOfReactants>
          <speciesReference species="M_GDPDHDOGAL_c" />
          <speciesReference species="M_NADPH_c" />
        </listOfReactants>
        <listOfProducts>
          <speciesReference species="M_GDPFUC_c" />
          <speciesReference species="M_NADP_c" />
        </listOfProducts>
        <listOfModifiers>
          <modifierSpeciesReference species="e_R17" />
        </listOfModifiers>
        <kineticLaw>
<math xmlns="http://www.w3.org/1998/Math/MathML"> 
       <ci> kB_R17</ci> 
   </math>
          <listOfParameters>
            <parameter id="kB_R17" name="kB_R17" value="0.0" />
          </listOfParameters>
        </kineticLaw>
      </reaction>
      <reaction id="R18" name="R18" reversible="true">
        <listOfReactants>
          <speciesReference species="M_GLAC_c" />
          <speciesReference species="M_ATP_c" />
        </listOfReactants>
        <listOfProducts>
          <speciesReference species="M_GAL1P_c" />
          <speciesReference species="M_ADP_c" />
        </listOfProducts>
        <listOfModifiers>
          <modifierSpeciesReference species="e_R18" />
        </listOfModifiers>
        <kineticLaw>
<math xmlns="http://www.w3.org/1998/Math/MathML"> 
<apply>
<divide />
<apply>
<minus />
<apply>
<divide /> 
<apply>
<times /> 
<ci>Vf</ci> 
<ci>e_R18</ci> 
<ci>M_GLAC_c</ci> 
<ci>M_ATP_c</ci> 
</apply>
<apply>
<times />
<ci>KiA</ci> 
<ci>KmB</ci>
</apply>
</apply>
<apply>
<divide />
<apply>
<times />
<ci>Vr</ci>
<ci>e_R18</ci> 
<ci>M_GAL1P_c</ci> 
<ci>M_GAL1P_c</ci>
</apply>
<apply>
<times />
<ci>KmP</ci> 
<ci>KiQ</ci>
</apply>
</apply>
</apply>
<apply>
<plus /> 
<cn type="integer">1</cn><apply>
<divide /> 
<ci>M_GLAC_c</ci>
<ci>KiA</ci>
</apply>
<apply>
<divide />
<ci>M_ATP_c</ci> 
<ci>KiB</ci>
</apply>
<apply>
<divide /> 
<ci>M_GAL1P_c</ci>
<ci>KiP</ci> 
</apply>
<apply>
<divide />
<ci>M_GAL1P_c</ci>
<ci>KiQ</ci>
</apply>
 <apply>
<divide />
<apply>
<times /> 
<ci>M_GLAC_c</ci> 
<ci>M_ATP_c</ci> 
</apply>
<apply>
<times />
<ci>KiA</ci> 
<ci>KmB</ci> 
</apply>
</apply>
<apply>
<divide />
<apply>
<times />
<ci>M_GAL1P_c</ci>
<ci>M_GAL1P_c</ci>
</apply>
<apply>
<times />
<ci>KmP</ci>
<ci>KiQ</ci>
</apply>
</apply>
</apply>
</apply>
</math>
          <listOfParameters>
            <parameter id="Vf" name="Vf" value="0.002001953125" />
            <parameter id="KiA" name="KiA" value="3.076171875E-9" />
            <parameter id="KiB" name="KiB" value="0.039453125000000006" />
            <parameter id="KiP" name="KiP" value="1.5625E-5" />
            <parameter id="KiQ" name="KiQ" value="6.162109375E-5" />
            <parameter id="KmB" name="KmB" value="1.0" />
            <parameter id="KmP" name="KmP" value="1.0" />
            <parameter id="Vr" name="Vr" value="0.03310546875" />
          </listOfParameters>
        </kineticLaw>
      </reaction>
      <reaction id="R19" name="R19" reversible="true">
        <listOfReactants>
          <speciesReference species="M_GAL1P_c" />
          <speciesReference species="M_UTP_c" />
        </listOfReactants>
        <listOfProducts>
          <speciesReference species="M_UDPGAL_c" />
          <speciesReference species="M_PPI_c" />
        </listOfProducts>
        <listOfModifiers>
          <modifierSpeciesReference species="e_R19" />
        </listOfModifiers>
        <kineticLaw>
<math xmlns="http://www.w3.org/1998/Math/MathML"> 
<apply>
<divide />
<apply>
<minus />
<apply>
<divide /> 
<apply>
<times /> 
<ci>Vf</ci> 
<ci>e_R19</ci> 
<ci>M_GAL1P_c</ci> 
<ci>M_UTP_c</ci> 
</apply>
<apply>
<times />
<ci>KiA</ci> 
<ci>KmB</ci>
</apply>
</apply>
<apply>
<divide />
<apply>
<times />
<ci>Vr</ci>
<ci>e_R19</ci> 
<ci>M_UDPGAL_c</ci> 
<ci>M_UDPGAL_c</ci>
</apply>
<apply>
<times />
<ci>KmP</ci> 
<ci>KiQ</ci>
</apply>
</apply>
</apply>
<apply>
<plus /> 
<cn type="integer">1</cn><apply>
<divide /> 
<ci>M_GAL1P_c</ci>
<ci>KiA</ci>
</apply>
<apply>
<divide />
<ci>M_UTP_c</ci> 
<ci>KiB</ci>
</apply>
<apply>
<divide /> 
<ci>M_UDPGAL_c</ci>
<ci>KiP</ci> 
</apply>
<apply>
<divide />
<ci>M_UDPGAL_c</ci>
<ci>KiQ</ci>
</apply>
 <apply>
<divide />
<apply>
<times /> 
<ci>M_GAL1P_c</ci> 
<ci>M_UTP_c</ci> 
</apply>
<apply>
<times />
<ci>KiA</ci> 
<ci>KmB</ci> 
</apply>
</apply>
<apply>
<divide />
<apply>
<times />
<ci>M_UDPGAL_c</ci>
<ci>M_UDPGAL_c</ci>
</apply>
<apply>
<times />
<ci>KmP</ci>
<ci>KiQ</ci>
</apply>
</apply>
</apply>
</apply>
</math>
          <listOfParameters>
            <parameter id="Vf" name="Vf" value="0.002001953125" />
            <parameter id="KiA" name="KiA" value="8.3984375E-6" />
            <parameter id="KiB" name="KiB" value="804687.5" />
            <parameter id="KiP" name="KiP" value="0.0046582031250000005" />
            <parameter id="KiQ" name="KiQ" value="839.84375" />
            <parameter id="KmB" name="KmB" value="1.0" />
            <parameter id="KmP" name="KmP" value="1.0" />
            <parameter id="Vr" name="Vr" value="14.6484375" />
          </listOfParameters>
        </kineticLaw>
      </reaction>
      <reaction id="R20" name="R20" reversible="true">
        <listOfReactants>
          <speciesReference species="M_UDPGAL_c" />
        </listOfReactants>
        <listOfProducts>
          <speciesReference species="M_UDPG_c" />
        </listOfProducts>
        <listOfModifiers>
          <modifierSpeciesReference species="e_R20" />
        </listOfModifiers>
        <kineticLaw>
<math xmlns="http://www.w3.org/1998/Math/MathML"> 
       <ci> kB_R20</ci> 
   </math>
          <listOfParameters>
            <parameter id="kB_R20" name="kB_R20" value="0.0" />
          </listOfParameters>
        </kineticLaw>
      </reaction>
      <reaction id="R21" name="R21" reversible="true">
        <listOfReactants>
          <speciesReference species="M_G1P_c" />
          <speciesReference species="M_UTP_c" />
        </listOfReactants>
        <listOfProducts>
          <speciesReference species="M_UDPG_c" />
          <speciesReference species="M_PPI_c" />
        </listOfProducts>
        <listOfModifiers>
          <modifierSpeciesReference species="e_R21" />
        </listOfModifiers>
        <kineticLaw>
<math xmlns="http://www.w3.org/1998/Math/MathML"> 
       <ci> kB_R21</ci> 
   </math>
          <listOfParameters>
            <parameter id="kB_R21" name="kB_R21" value="0.0" />
          </listOfParameters>
        </kineticLaw>
      </reaction>
      <reaction id="R22" name="R22" reversible="true">
        <listOfReactants>
          <speciesReference species="M_bDG6P_c" />
        </listOfReactants>
        <listOfProducts>
          <speciesReference species="M_IP_c" />
        </listOfProducts>
        <listOfModifiers>
          <modifierSpeciesReference species="e_R22" />
        </listOfModifiers>
        <kineticLaw>
<math xmlns="http://www.w3.org/1998/Math/MathML"> 
       <ci> kB_R22</ci> 
   </math>
          <listOfParameters>
            <parameter id="kB_R22" name="kB_R22" value="0.0" />
          </listOfParameters>
        </kineticLaw>
      </reaction>
      <reaction id="R23" name="R23" reversible="true">
        <listOfReactants>
          <speciesReference species="M_IP_c" />
        </listOfReactants>
        <listOfProducts>
          <speciesReference species="M_PI_c" />
          <speciesReference species="M_MI_c" />
        </listOfProducts>
        <listOfModifiers>
          <modifierSpeciesReference species="e_R23" />
        </listOfModifiers>
        <kineticLaw>
<math xmlns="http://www.w3.org/1998/Math/MathML"> 
       <ci> kB_R23</ci> 
   </math>
          <listOfParameters>
            <parameter id="kB_R23" name="kB_R23" value="0.0" />
          </listOfParameters>
        </kineticLaw>
      </reaction>
      <reaction id="R24" name="R24" reversible="true">
        <listOfReactants>
          <speciesReference species="M_MLT_c" />
        </listOfReactants>
        <listOfProducts>
          <speciesReference species="M_GLC_c" stoichiometry="2.0" />
        </listOfProducts>
        <listOfModifiers>
          <modifierSpeciesReference species="e_R24" />
        </listOfModifiers>
        <kineticLaw>
<math xmlns="http://www.w3.org/1998/Math/MathML"> 
       <ci> kB_R24</ci> 
   </math>
          <listOfParameters>
            <parameter id="kB_R24" name="kB_R24" value="0.0" />
          </listOfParameters>
        </kineticLaw>
      </reaction>
      <reaction id="R25" name="R25" reversible="true">
        <listOfReactants>
          <speciesReference species="M_SUC_c" />
        </listOfReactants>
        <listOfProducts>
          <speciesReference species="M_GLC_c" />
          <speciesReference species="M_FRU_c" />
        </listOfProducts>
        <listOfModifiers>
          <modifierSpeciesReference species="e_R25" />
        </listOfModifiers>
        <kineticLaw>
<math xmlns="http://www.w3.org/1998/Math/MathML">  
<apply>
<divide /> 
<apply>
<minus /> 
<apply>
<divide />
<apply>
<times />
<ci>Vf</ci> 
<ci>e_R25</ci> 
<ci>M_SUC_c</ci> 
</apply>
<ci>KmA</ci>
</apply>
<apply>
<divide />
<apply>
<times />
<ci>Vr</ci>
<ci>e_R25</ci> 
<ci>M_GLC_c</ci>
<ci>M_GLC_c</ci>
</apply>
<apply>
<times />
<ci>KmP</ci>
<ci>KiQ</ci>
</apply>
</apply>
</apply>
<apply>
<plus /> 
<cn type="integer">1</cn>
<apply>
 <divide /> 
<ci>M_SUC_c</ci>
<ci>KmA</ci>
</apply>
<apply>
<divide />
<ci>M_GLC_c</ci>
<ci>KiQ</ci>
</apply>
<apply>
<divide />
<apply>
 <times /> 
<ci>M_GLC_c</ci>
<ci>M_GLC_c</ci>
</apply>
<apply>
<times />
<ci>KmP</ci> 
<ci>KiQ</ci> 
</apply>
</apply>
<apply>
<divide /> 
<ci>M_GLC_c</ci> 
<ci>KiQ</ci> 
</apply>
</apply>
</apply>
 </math>
          <listOfParameters>
            <parameter id="Vf" name="Vf" value="0.0010" />
            <parameter id="KmA" name="KmA" value="8.203125000000001E-9" />
            <parameter id="KmQ" name="KmQ" value="1.0" />
            <parameter id="KmP" name="KmP" value="1.0" />
            <parameter id="KiQ" name="KiQ" value="6650390.625" />
            <parameter id="Vr" name="Vr" value="2529.296875" />
          </listOfParameters>
        </kineticLaw>
      </reaction>
      <reaction id="R26" name="R26" reversible="true">
        <listOfReactants>
          <speciesReference species="M_CELB_c" />
        </listOfReactants>
        <listOfProducts>
          <speciesReference species="M_bDGLC_c" stoichiometry="2.0" />
        </listOfProducts>
        <listOfModifiers>
          <modifierSpeciesReference species="e_R26" />
        </listOfModifiers>
        <kineticLaw>
<math xmlns="http://www.w3.org/1998/Math/MathML">  
<apply>
   <divide />
   <apply>
       <minus />
       <apply>
           <times />
           <ci>KA</ci>
           <ci>e_R26</ci>
           <ci>M_CELB_c</ci>
       </apply>
       <apply>
           <times />
           <ci>KP</ci>
           <ci>e_R26</ci>
           <ci>M_bDGLC_c</ci>
       </apply>
   </apply>
       <apply>
           <plus />
           <cn type="integer">1</cn>
       <apply>
           <divide />
           <ci>M_CELB_c</ci>
           <ci>KmA</ci>
       </apply>
       <apply>
           <divide />
           <ci>M_bDGLC_c</ci>
           <ci>KmP</ci>
       </apply>
   </apply>
</apply>
</math>
          <listOfParameters>
            <parameter id="KA" name="KA" value="53027.34375" />
            <parameter id="KP" name="KP" value="18554.6875" />
            <parameter id="KmA" name="KmA" value="2.900390625E-8" />
            <parameter id="KmP" name="KmP" value="4267.578125" />
          </listOfParameters>
        </kineticLaw>
      </reaction>
      <reaction id="R27" name="R27" reversible="true">
        <listOfReactants>
          <speciesReference species="M_G6P_c" />
          <speciesReference species="M_UDPG_c" />
        </listOfReactants>
        <listOfProducts>
          <speciesReference species="M_TRE6P_c" />
          <speciesReference species="M_UDP_c" />
        </listOfProducts>
        <listOfModifiers>
          <modifierSpeciesReference species="e_R27" />
        </listOfModifiers>
        <kineticLaw>
<math xmlns="http://www.w3.org/1998/Math/MathML"> 
       <ci> kB_R27</ci> 
   </math>
          <listOfParameters>
            <parameter id="kB_R27" name="kB_R27" value="0.0" />
          </listOfParameters>
        </kineticLaw>
      </reaction>
      <reaction id="R28" name="R28" reversible="true">
        <listOfReactants>
          <speciesReference species="M_MLT_c" />
          <speciesReference species="M_PI_c" />
        </listOfReactants>
        <listOfProducts>
          <speciesReference species="M_bDG1P_c" />
          <speciesReference species="M_bDGLC_c" />
        </listOfProducts>
        <listOfModifiers>
          <modifierSpeciesReference species="e_R28" />
        </listOfModifiers>
        <kineticLaw>
<math xmlns="http://www.w3.org/1998/Math/MathML"> 
<apply>
<divide />
<apply>
<minus />
<apply>
<divide /> 
<apply>
<times /> 
<ci>Vf</ci> 
<ci>e_R28</ci> 
<ci>M_MLT_c</ci> 
<ci>M_PI_c</ci> 
</apply>
<apply>
<times />
<ci>KiA</ci> 
<ci>KmB</ci>
</apply>
</apply>
<apply>
<divide />
<apply>
<times />
<ci>Vr</ci>
<ci>e_R28</ci> 
<ci>M_bDG1P_c</ci> 
<ci>M_bDG1P_c</ci>
</apply>
<apply>
<times />
<ci>KmP</ci> 
<ci>KiQ</ci>
</apply>
</apply>
</apply>
<apply>
<plus /> 
<cn type="integer">1</cn><apply>
<divide /> 
<ci>M_MLT_c</ci>
<ci>KiA</ci>
</apply>
<apply>
<divide />
<ci>M_PI_c</ci> 
<ci>KiB</ci>
</apply>
<apply>
<divide /> 
<ci>M_bDG1P_c</ci>
<ci>KiP</ci> 
</apply>
<apply>
<divide />
<ci>M_bDG1P_c</ci>
<ci>KiQ</ci>
</apply>
 <apply>
<divide />
<apply>
<times /> 
<ci>M_MLT_c</ci> 
<ci>M_PI_c</ci> 
</apply>
<apply>
<times />
<ci>KiA</ci> 
<ci>KmB</ci> 
</apply>
</apply>
<apply>
<divide />
<apply>
<times />
<ci>M_bDG1P_c</ci>
<ci>M_bDG1P_c</ci>
</apply>
<apply>
<times />
<ci>KmP</ci>
<ci>KiQ</ci>
</apply>
</apply>
</apply>
</apply>
</math>
          <listOfParameters>
            <parameter id="Vf" name="Vf" value="0.0051171875" />
            <parameter id="KiA" name="KiA" value="9.7265625E-8" />
            <parameter id="KiB" name="KiB" value="7.8125E-5" />
            <parameter id="KiP" name="KiP" value="0.09765625" />
            <parameter id="KiQ" name="KiQ" value="0.365234375" />
            <parameter id="KmB" name="KmB" value="1.0" />
            <parameter id="KmP" name="KmP" value="1.0" />
            <parameter id="Vr" name="Vr" value="0.00671875" />
          </listOfParameters>
        </kineticLaw>
      </reaction>
      <reaction id="R29" name="R29" reversible="true">
        <listOfReactants>
          <speciesReference species="M_bDG1P_c" />
        </listOfReactants>
        <listOfProducts>
          <speciesReference species="M_bDG6P_c" />
        </listOfProducts>
        <listOfModifiers>
          <modifierSpeciesReference species="e_R29" />
        </listOfModifiers>
        <kineticLaw>
<math xmlns="http://www.w3.org/1998/Math/MathML">  
<apply>
   <divide />
   <apply>
       <minus />
       <apply>
           <times />
           <ci>KA</ci>
           <ci>e_R29</ci>
           <ci>M_bDG1P_c</ci>
       </apply>
       <apply>
           <times />
           <ci>KP</ci>
           <ci>e_R29</ci>
           <ci>M_bDG6P_c</ci>
       </apply>
   </apply>
       <apply>
           <plus />
           <cn type="integer">1</cn>
       <apply>
           <divide />
           <ci>M_bDG1P_c</ci>
           <ci>KmA</ci>
       </apply>
       <apply>
           <divide />
           <ci>M_bDG6P_c</ci>
           <ci>KmP</ci>
       </apply>
   </apply>
</apply>
</math>
          <listOfParameters>
            <parameter id="KA" name="KA" value="599.609375" />
            <parameter id="KP" name="KP" value="1.8359375" />
            <parameter id="KmA" name="KmA" value="8.30078125" />
            <parameter id="KmP" name="KmP" value="4.277343749999999E-6" />
          </listOfParameters>
        </kineticLaw>
      </reaction>
      <reaction id="R30" name="R30" reversible="true">
        <listOfReactants>
          <speciesReference species="M_TRE_c" />
        </listOfReactants>
        <listOfProducts>
          <speciesReference species="M_MLT_c" />
        </listOfProducts>
        <listOfModifiers>
          <modifierSpeciesReference species="e_R30" />
        </listOfModifiers>
        <kineticLaw>
<math xmlns="http://www.w3.org/1998/Math/MathML">  
<apply>
   <divide />
   <apply>
       <minus />
       <apply>
           <times />
           <ci>KA</ci>
           <ci>e_R30</ci>
           <ci>M_MLT_c</ci>
       </apply>
       <apply>
           <times />
           <ci>KP</ci>
           <ci>e_R30</ci>
           <ci>M_TRE_c</ci>
       </apply>
   </apply>
       <apply>
           <plus />
           <cn type="integer">1</cn>
       <apply>
           <divide />
           <ci>M_MLT_c</ci>
           <ci>KmA</ci>
       </apply>
       <apply>
           <divide />
           <ci>M_TRE_c</ci>
           <ci>KmP</ci>
       </apply>
   </apply>
</apply>
</math>
          <listOfParameters>
            <parameter id="KA" name="KA" value="549804.6875" />
            <parameter id="KP" name="KP" value="24.51171875" />
            <parameter id="KmA" name="KmA" value="2.83203125E-9" />
            <parameter id="KmP" name="KmP" value="7.91015625" />
          </listOfParameters>
        </kineticLaw>
      </reaction>
      <reaction id="R31" name="R31" reversible="true">
        <listOfReactants>
          <speciesReference species="M_TRE6P_c" />
        </listOfReactants>
        <listOfProducts>
          <speciesReference species="M_PI_c" />
          <speciesReference species="M_TRE_c" />
        </listOfProducts>
        <listOfModifiers>
          <modifierSpeciesReference species="e_R31" />
        </listOfModifiers>
        <kineticLaw>
<math xmlns="http://www.w3.org/1998/Math/MathML"> 
       <ci> kB_R31</ci> 
   </math>
          <listOfParameters>
            <parameter id="kB_R31" name="kB_R31" value="0.0" />
          </listOfParameters>
        </kineticLaw>
      </reaction>
      <reaction id="R32" name="R32" reversible="true">
        <listOfReactants>
          <speciesReference species="M_FOR_c" />
          <speciesReference species="M_NAD_c" />
        </listOfReactants>
        <listOfProducts>
          <speciesReference species="M_NADH_c" />
          <speciesReference species="M_CO2_c" />
        </listOfProducts>
        <listOfModifiers>
          <modifierSpeciesReference species="e_R32" />
        </listOfModifiers>
        <kineticLaw>
<math xmlns="http://www.w3.org/1998/Math/MathML"> 
<apply>
<divide />
<apply>
<minus />
<apply>
<divide /> 
<apply>
<times /> 
<ci>Vf</ci> 
<ci>e_R32</ci> 
<ci>M_FOR_c</ci> 
<ci>M_NAD_c</ci> 
</apply>
<apply>
<times />
<ci>KiA</ci> 
<ci>KmB</ci>
</apply>
</apply>
<apply>
<divide />
<apply>
<times />
<ci>Vr</ci>
<ci>e_R32</ci> 
<ci>M_NADH_c</ci> 
<ci>M_NADH_c</ci>
</apply>
<apply>
<times />
<ci>KmP</ci> 
<ci>KiQ</ci>
</apply>
</apply>
</apply>
<apply>
<plus /> 
<cn type="integer">1</cn><apply>
<divide /> 
<ci>M_FOR_c</ci>
<ci>KiA</ci>
</apply>
<apply>
<divide />
<ci>M_NAD_c</ci> 
<ci>KiB</ci>
</apply>
<apply>
<divide /> 
<ci>M_NADH_c</ci>
<ci>KiP</ci> 
</apply>
<apply>
<divide />
<ci>M_NADH_c</ci>
<ci>KiQ</ci>
</apply>
 <apply>
<divide />
<apply>
<times /> 
<ci>M_FOR_c</ci> 
<ci>M_NAD_c</ci> 
</apply>
<apply>
<times />
<ci>KiA</ci> 
<ci>KmB</ci> 
</apply>
</apply>
<apply>
<divide />
<apply>
<times />
<ci>M_NADH_c</ci>
<ci>M_NADH_c</ci>
</apply>
<apply>
<times />
<ci>KmP</ci>
<ci>KiQ</ci>
</apply>
</apply>
</apply>
</apply>
</math>
          <listOfParameters>
            <parameter id="Vf" name="Vf" value="0.004384765625" />
            <parameter id="KiA" name="KiA" value="4.697265625E-9" />
            <parameter id="KiB" name="KiB" value="3.7499999999999997E-6" />
            <parameter id="KiP" name="KiP" value="5.771484375E-4" />
            <parameter id="KiQ" name="KiQ" value="749.0234375" />
            <parameter id="KmB" name="KmB" value="1.0" />
            <parameter id="KmP" name="KmP" value="1.0" />
            <parameter id="Vr" name="Vr" value="500.0" />
          </listOfParameters>
        </kineticLaw>
      </reaction>
      <reaction id="R33" name="R33" reversible="true">
        <listOfReactants>
          <speciesReference species="M_GLC_c" />
          <speciesReference species="M_ATP_c" />
        </listOfReactants>
        <listOfProducts>
          <speciesReference species="M_G6P_c" />
          <speciesReference species="M_ADP_c" />
        </listOfProducts>
        <listOfModifiers>
          <modifierSpeciesReference species="e_R33" />
        </listOfModifiers>
        <kineticLaw>
<math xmlns="http://www.w3.org/1998/Math/MathML"> 
<apply>
<divide />
<apply>
<minus />
<apply>
<divide /> 
<apply>
<times /> 
<ci>Vf</ci> 
<ci>e_R33</ci> 
<ci>M_GLC_c</ci> 
<ci>M_ATP_c</ci> 
</apply>
<apply>
<times />
<ci>KiA</ci> 
<ci>KmB</ci>
</apply>
</apply>
<apply>
<divide />
<apply>
<times />
<ci>Vr</ci>
<ci>e_R33</ci> 
<ci>M_G6P_c</ci> 
<ci>M_G6P_c</ci>
</apply>
<apply>
<times />
<ci>KmP</ci> 
<ci>KiQ</ci>
</apply>
</apply>
</apply>
<apply>
<plus /> 
<cn type="integer">1</cn><apply>
<divide /> 
<ci>M_GLC_c</ci>
<ci>KiA</ci>
</apply>
<apply>
<divide />
<ci>M_ATP_c</ci> 
<ci>KiB</ci>
</apply>
<apply>
<divide /> 
<ci>M_G6P_c</ci>
<ci>KiP</ci> 
</apply>
<apply>
<divide />
<ci>M_G6P_c</ci>
<ci>KiQ</ci>
</apply>
 <apply>
<divide />
<apply>
<times /> 
<ci>M_GLC_c</ci> 
<ci>M_ATP_c</ci> 
</apply>
<apply>
<times />
<ci>KiA</ci> 
<ci>KmB</ci> 
</apply>
</apply>
<apply>
<divide />
<apply>
<times />
<ci>M_G6P_c</ci>
<ci>M_G6P_c</ci>
</apply>
<apply>
<times />
<ci>KmP</ci>
<ci>KiQ</ci>
</apply>
</apply>
</apply>
</apply>
</math>
          <listOfParameters>
            <parameter id="Vf" name="Vf" value="0.006005859375" />
            <parameter id="KiA" name="KiA" value="8.4375E-8" />
            <parameter id="KiB" name="KiB" value="2.041015625" />
            <parameter id="KiP" name="KiP" value="4.375E-5" />
            <parameter id="KiQ" name="KiQ" value="0.0062890625" />
            <parameter id="KmB" name="KmB" value="1.0" />
            <parameter id="KmP" name="KmP" value="1.0" />
            <parameter id="Vr" name="Vr" value="3.125E-9" />
          </listOfParameters>
        </kineticLaw>
      </reaction>
      <reaction id="R34" name="R34" reversible="true">
        <listOfReactants>
          <speciesReference species="M_bDGLC_c" />
          <speciesReference species="M_ATP_c" />
        </listOfReactants>
        <listOfProducts>
          <speciesReference species="M_bDG6P_c" />
          <speciesReference species="M_ADP_c" />
        </listOfProducts>
        <listOfModifiers>
          <modifierSpeciesReference species="e_R34" />
        </listOfModifiers>
        <kineticLaw>
<math xmlns="http://www.w3.org/1998/Math/MathML"> 
<apply>
<divide />
<apply>
<minus />
<apply>
<divide /> 
<apply>
<times /> 
<ci>Vf</ci> 
<ci>e_R34</ci> 
<ci>M_bDGLC_c</ci> 
<ci>M_ATP_c</ci> 
</apply>
<apply>
<times />
<ci>KiA</ci> 
<ci>KmB</ci>
</apply>
</apply>
<apply>
<divide />
<apply>
<times />
<ci>Vr</ci>
<ci>e_R34</ci> 
<ci>M_bDG6P_c</ci> 
<ci>M_bDG6P_c</ci>
</apply>
<apply>
<times />
<ci>KmP</ci> 
<ci>KiQ</ci>
</apply>
</apply>
</apply>
<apply>
<plus /> 
<cn type="integer">1</cn><apply>
<divide /> 
<ci>M_bDGLC_c</ci>
<ci>KiA</ci>
</apply>
<apply>
<divide />
<ci>M_ATP_c</ci> 
<ci>KiB</ci>
</apply>
<apply>
<divide /> 
<ci>M_bDG6P_c</ci>
<ci>KiP</ci> 
</apply>
<apply>
<divide />
<ci>M_bDG6P_c</ci>
<ci>KiQ</ci>
</apply>
 <apply>
<divide />
<apply>
<times /> 
<ci>M_bDGLC_c</ci> 
<ci>M_ATP_c</ci> 
</apply>
<apply>
<times />
<ci>KiA</ci> 
<ci>KmB</ci> 
</apply>
</apply>
<apply>
<divide />
<apply>
<times />
<ci>M_bDG6P_c</ci>
<ci>M_bDG6P_c</ci>
</apply>
<apply>
<times />
<ci>KmP</ci>
<ci>KiQ</ci>
</apply>
</apply>
</apply>
</apply>
</math>
          <listOfParameters>
            <parameter id="Vf" name="Vf" value="0.009130859375" />
            <parameter id="KiA" name="KiA" value="2.2656250000000002E-9" />
            <parameter id="KiB" name="KiB" value="6.142578125E-7" />
            <parameter id="KiP" name="KiP" value="1.845703125E-4" />
            <parameter id="KiQ" name="KiQ" value="3.28125" />
            <parameter id="KmB" name="KmB" value="1.0" />
            <parameter id="KmP" name="KmP" value="1.0" />
            <parameter id="Vr" name="Vr" value="0.6806640625" />
          </listOfParameters>
        </kineticLaw>
      </reaction>
      <reaction id="R35" name="R35" reversible="true">
        <listOfReactants>
          <speciesReference species="M_GLC_c" />
          <speciesReference species="M_n_POLYP_c" />
        </listOfReactants>
        <listOfProducts>
          <speciesReference species="M_G6P_c" />
          <speciesReference species="M_n_1_POLYP_c" />
        </listOfProducts>
        <listOfModifiers>
          <modifierSpeciesReference species="e_R35" />
        </listOfModifiers>
        <kineticLaw>
<math xmlns="http://www.w3.org/1998/Math/MathML"> 
       <ci> kB_R35</ci> 
   </math>
          <listOfParameters>
            <parameter id="kB_R35" name="kB_R35" value="0.0" />
          </listOfParameters>
        </kineticLaw>
      </reaction>
      <reaction id="R36" name="R36" reversible="true">
        <listOfReactants>
          <speciesReference species="M_bDGLC_c" />
          <speciesReference species="M_n_POLYP_c" />
        </listOfReactants>
        <listOfProducts>
          <speciesReference species="M_bDG6P_c" />
          <speciesReference species="M_n_1_POLYP_c" />
        </listOfProducts>
        <listOfModifiers>
          <modifierSpeciesReference species="e_R36" />
        </listOfModifiers>
        <kineticLaw>
<math xmlns="http://www.w3.org/1998/Math/MathML"> 
       <ci> kB_R36</ci> 
   </math>
          <listOfParameters>
            <parameter id="kB_R36" name="kB_R36" value="0.0" />
          </listOfParameters>
        </kineticLaw>
      </reaction>
      <reaction id="R37" name="R37" reversible="true">
        <listOfReactants>
          <speciesReference species="M_G6P_c" />
        </listOfReactants>
        <listOfProducts>
          <speciesReference species="M_bDG6P_c" />
        </listOfProducts>
        <listOfModifiers>
          <modifierSpeciesReference species="e_R37" />
        </listOfModifiers>
        <kineticLaw>
<math xmlns="http://www.w3.org/1998/Math/MathML"> 
       <ci> kB_R37</ci> 
   </math>
          <listOfParameters>
            <parameter id="kB_R37" name="kB_R37" value="0.0" />
          </listOfParameters>
        </kineticLaw>
      </reaction>
      <reaction id="R38" name="R38" reversible="true">
        <listOfReactants>
          <speciesReference species="M_G6P_c" />
        </listOfReactants>
        <listOfProducts>
          <speciesReference species="M_G1P_c" />
        </listOfProducts>
        <listOfModifiers>
          <modifierSpeciesReference species="e_R38" />
        </listOfModifiers>
        <kineticLaw>
<math xmlns="http://www.w3.org/1998/Math/MathML"> 
       <ci> kB_R38</ci> 
   </math>
          <listOfParameters>
            <parameter id="kB_R38" name="kB_R38" value="0.0" />
          </listOfParameters>
        </kineticLaw>
      </reaction>
      <reaction id="R39" name="R39" reversible="true">
        <listOfReactants>
          <speciesReference species="M_bDG6P_c" />
        </listOfReactants>
        <listOfProducts>
          <speciesReference species="M_F6P_c" />
        </listOfProducts>
        <listOfModifiers>
          <modifierSpeciesReference species="e_R39" />
        </listOfModifiers>
        <kineticLaw>
<math xmlns="http://www.w3.org/1998/Math/MathML"> 
       <ci> kB_R39</ci> 
   </math>
          <listOfParameters>
            <parameter id="kB_R39" name="kB_R39" value="0.0" />
          </listOfParameters>
        </kineticLaw>
      </reaction>
      <reaction id="R40" name="R40" reversible="true">
        <listOfReactants>
          <speciesReference species="M_G6P_c" />
        </listOfReactants>
        <listOfProducts>
          <speciesReference species="M_F6P_c" />
        </listOfProducts>
        <listOfModifiers>
          <modifierSpeciesReference species="e_R40" />
        </listOfModifiers>
        <kineticLaw>
<math xmlns="http://www.w3.org/1998/Math/MathML"> 
       <ci> kB_R40</ci> 
   </math>
          <listOfParameters>
            <parameter id="kB_R40" name="kB_R40" value="0.0" />
          </listOfParameters>
        </kineticLaw>
      </reaction>
      <reaction id="R41" name="R41" reversible="true">
        <listOfReactants>
          <speciesReference species="M_F6P_c" />
          <speciesReference species="M_ATP_c" />
        </listOfReactants>
        <listOfProducts>
          <speciesReference species="M_FDP_c" />
          <speciesReference species="M_ADP_c" />
        </listOfProducts>
        <listOfModifiers>
          <modifierSpeciesReference species="e_R41" />
        </listOfModifiers>
        <kineticLaw>
<math xmlns="http://www.w3.org/1998/Math/MathML"> 
       <ci> kB_R41</ci> 
   </math>
          <listOfParameters>
            <parameter id="kB_R41" name="kB_R41" value="0.0" />
          </listOfParameters>
        </kineticLaw>
      </reaction>
      <reaction id="R42" name="R42" reversible="true">
        <listOfReactants>
          <speciesReference species="M_F6P_c" />
          <speciesReference species="M_ATP_c" />
        </listOfReactants>
        <listOfProducts>
          <speciesReference species="M_FDP_c" />
          <speciesReference species="M_ADP_c" />
        </listOfProducts>
        <listOfModifiers>
          <modifierSpeciesReference species="e_R42" />
        </listOfModifiers>
        <kineticLaw>
<math xmlns="http://www.w3.org/1998/Math/MathML"> 
       <ci> kB_R42</ci> 
   </math>
          <listOfParameters>
            <parameter id="kB_R42" name="kB_R42" value="0.0" />
          </listOfParameters>
        </kineticLaw>
      </reaction>
      <reaction id="R43" name="R43" reversible="true">
        <listOfReactants>
          <speciesReference species="M_FDP_c" />
        </listOfReactants>
        <listOfProducts>
          <speciesReference species="M_F6P_c" />
          <speciesReference species="M_PI_c" />
        </listOfProducts>
        <listOfModifiers>
          <modifierSpeciesReference species="e_R43" />
        </listOfModifiers>
        <kineticLaw>
<math xmlns="http://www.w3.org/1998/Math/MathML">  
<apply>
<divide /> 
<apply>
<minus /> 
<apply>
<divide />
<apply>
<times />
<ci>Vf</ci> 
<ci>e_R43</ci> 
<ci>M_FDP_c</ci> 
</apply>
<ci>KmA</ci>
</apply>
<apply>
<divide />
<apply>
<times />
<ci>Vr</ci>
<ci>e_R43</ci> 
<ci>M_F6P_c</ci>
<ci>M_F6P_c</ci>
</apply>
<apply>
<times />
<ci>KmP</ci>
<ci>KiQ</ci>
</apply>
</apply>
</apply>
<apply>
<plus /> 
<cn type="integer">1</cn>
<apply>
 <divide /> 
<ci>M_FDP_c</ci>
<ci>KmA</ci>
</apply>
<apply>
<divide />
<ci>M_F6P_c</ci>
<ci>KiQ</ci>
</apply>
<apply>
<divide />
<apply>
 <times /> 
<ci>M_F6P_c</ci>
<ci>M_F6P_c</ci>
</apply>
<apply>
<times />
<ci>KmP</ci> 
<ci>KiQ</ci> 
</apply>
</apply>
<apply>
<divide /> 
<ci>M_F6P_c</ci> 
<ci>KiQ</ci> 
</apply>
</apply>
</apply>
 </math>
          <listOfParameters>
            <parameter id="Vf" name="Vf" value="0.111328125" />
            <parameter id="KmA" name="KmA" value="8.2421875E-4" />
            <parameter id="KmQ" name="KmQ" value="1.0" />
            <parameter id="KmP" name="KmP" value="1.0" />
            <parameter id="KiQ" name="KiQ" value="7519.53125" />
            <parameter id="Vr" name="Vr" value="2.44140625" />
          </listOfParameters>
        </kineticLaw>
      </reaction>
      <reaction id="R44" name="R44" reversible="true">
        <listOfReactants>
          <speciesReference species="M_DHAP_c" />
          <speciesReference species="M_G3P_c" />
        </listOfReactants>
        <listOfProducts>
          <speciesReference species="M_FDP_c" />
        </listOfProducts>
        <listOfModifiers>
          <modifierSpeciesReference species="e_R44" />
        </listOfModifiers>
        <kineticLaw>
<math xmlns="http://www.w3.org/1998/Math/MathML">  
<apply>
<divide /> 
<apply>
<minus /> 
<apply>
<divide />
<apply>
<times />
<ci>Vf</ci> 
<ci>e_R44</ci> 
<ci>M_FDP_c</ci> 
</apply>
<ci>KmA</ci>
</apply>
<apply>
<divide />
<apply>
<times />
<ci>Vr</ci>
<ci>e_R44</ci> 
<ci>M_DHAP_c</ci>
<ci>M_DHAP_c</ci>
</apply>
<apply>
<times />
<ci>KmP</ci>
<ci>KiQ</ci>
</apply>
</apply>
</apply>
<apply>
<plus /> 
<cn type="integer">1</cn>
<apply>
 <divide /> 
<ci>M_FDP_c</ci>
<ci>KmA</ci>
</apply>
<apply>
<divide />
<ci>M_DHAP_c</ci>
<ci>KiQ</ci>
</apply>
<apply>
<divide />
<apply>
 <times /> 
<ci>M_DHAP_c</ci>
<ci>M_DHAP_c</ci>
</apply>
<apply>
<times />
<ci>KmP</ci> 
<ci>KiQ</ci> 
</apply>
</apply>
<apply>
<divide /> 
<ci>M_DHAP_c</ci> 
<ci>KiQ</ci> 
</apply>
</apply>
</apply>
 </math>
          <listOfParameters>
            <parameter id="Vf" name="Vf" value="0.111328125" />
            <parameter id="KmA" name="KmA" value="8.251953125E-4" />
            <parameter id="KmQ" name="KmQ" value="1.0" />
            <parameter id="KmP" name="KmP" value="1.0" />
            <parameter id="KiQ" name="KiQ" value="7216796.875" />
            <parameter id="Vr" name="Vr" value="5.302734375E-4" />
          </listOfParameters>
        </kineticLaw>
      </reaction>
      <reaction id="R45" name="R45" reversible="true">
        <listOfReactants>
          <speciesReference species="M_DHAP_c" />
        </listOfReactants>
        <listOfProducts>
          <speciesReference species="M_G3P_c" />
        </listOfProducts>
        <listOfModifiers>
          <modifierSpeciesReference species="e_R45" />
        </listOfModifiers>
        <kineticLaw>
<math xmlns="http://www.w3.org/1998/Math/MathML">  
<apply>
   <divide />
   <apply>
       <minus />
       <apply>
           <times />
           <ci>KA</ci>
           <ci>e_R45</ci>
           <ci>M_DHAP_c</ci>
       </apply>
       <apply>
           <times />
           <ci>KP</ci>
           <ci>e_R45</ci>
           <ci>M_G3P_c</ci>
       </apply>
   </apply>
       <apply>
           <plus />
           <cn type="integer">1</cn>
       <apply>
           <divide />
           <ci>M_DHAP_c</ci>
           <ci>KmA</ci>
       </apply>
       <apply>
           <divide />
           <ci>M_G3P_c</ci>
           <ci>KmP</ci>
       </apply>
   </apply>
</apply>
</math>
          <listOfParameters>
            <parameter id="KA" name="KA" value="4814453.125" />
            <parameter id="KP" name="KP" value="574.21875" />
            <parameter id="KmA" name="KmA" value="0.0859375" />
            <parameter id="KmP" name="KmP" value="8.183593749999999E-8" />
          </listOfParameters>
        </kineticLaw>
      </reaction>
      <reaction id="R46" name="R46" reversible="true">
        <listOfReactants>
          <speciesReference species="M_G3P_c" />
          <speciesReference species="M_NAD_c" />
          <speciesReference species="M_PI_c" />
        </listOfReactants>
        <listOfProducts>
          <speciesReference species="M_13PDG_c" />
          <speciesReference species="M_NADH_c" />
        </listOfProducts>
        <listOfModifiers>
          <modifierSpeciesReference species="e_R46" />
        </listOfModifiers>
        <kineticLaw>
 <math xmlns="http://www.w3.org/1998/Math/MathML"> 
<apply>
<divide/>
<apply>
<minus/>
<apply>
<divide/>
<apply>
<times/>
<ci> Vf </ci>
<ci>e_R46</ci> 
<ci>M_G3P_c</ci> 
<ci>M_NAD_c</ci> 
<ci>M_PI_c</ci> 
</apply>
<apply>
<times/>
<ci>KA</ci> 
<ci>KB</ci> 
<ci>KC</ci> 
</apply>
</apply>
<apply>
<divide/>
<apply>
<times/>
<ci> Vr </ci>
<ci>e_R46</ci> 
 <ci>M_13PDG_c</ci> 
<ci>M_13PDG_c</ci> 
</apply>
<apply>
<times/>
<ci>KP</ci> 
<ci>KQ</ci> 
</apply>
</apply>
</apply>
<apply>
<minus/>
<apply>
<plus/>
<apply>
<times/>
<apply>
<plus/>
<cn type="integer"> 1 </cn>
<apply>
<divide/>
<ci>M_G3P_c</ci>
<ci>KA</ci>
</apply>
</apply>
<apply>
<plus/>
<cn type="integer"> 1 </cn>
<apply>
<divide/>
<ci>M_NAD_c</ci>
<ci>KB</ci>
</apply>
</apply>
<apply>
<plus/>
<cn type="integer"> 1 </cn>
<apply>
<divide/>
<ci>M_PI_c</ci>
<ci>KC</ci>
</apply>
</apply>
</apply>
<apply>
<times/>
<apply>
<plus/>
<cn type="integer"> 1 </cn>
<apply>
<divide/>
<ci>M_13PDG_c</ci>
<ci>KP</ci>
</apply>
</apply>
<apply>
<plus/>
<cn type="integer"> 1 </cn>
<apply>
<divide/>
<ci>M_13PDG_c</ci>
<ci>KQ</ci>
</apply>
</apply>
</apply>
</apply>
<cn type="integer"> 1 </cn>
</apply>
</apply>
</math>
          <listOfParameters>
            <parameter id="Vf" name="Vf" value="0.22265625" />
            <parameter id="Vr" name="Vr" value="0.0732421875" />
            <parameter id="KA" name="KA" value="0.0041796875" />
            <parameter id="KB" name="KB" value="9.384765625E-9" />
            <parameter id="KC" name="KC" value="6.689453124999999E-6" />
            <parameter id="KP" name="KP" value="3574218.75" />
            <parameter id="KQ" name="KQ" value="7.98828125" />
          </listOfParameters>
        </kineticLaw>
      </reaction>
      <reaction id="R48" name="R48" reversible="true">
        <listOfReactants>
          <speciesReference species="M_13PDG_c" />
          <speciesReference species="M_ADP_c" />
        </listOfReactants>
        <listOfProducts>
          <speciesReference species="M_3PG_c" />
          <speciesReference species="M_ATP_c" />
        </listOfProducts>
        <listOfModifiers>
          <modifierSpeciesReference species="e_R48" />
        </listOfModifiers>
        <kineticLaw>
<math xmlns="http://www.w3.org/1998/Math/MathML"> 
<apply>
<divide />
<apply>
<minus />
<apply>
<divide /> 
<apply>
<times /> 
<ci>Vf</ci> 
<ci>e_R48</ci> 
<ci>M_13PDG_c</ci> 
<ci>M_ADP_c</ci> 
</apply>
<apply>
<times />
<ci>KiA</ci> 
<ci>KmB</ci>
</apply>
</apply>
<apply>
<divide />
<apply>
<times />
<ci>Vr</ci>
<ci>e_R48</ci> 
<ci>M_3PG_c</ci> 
<ci>M_3PG_c</ci>
</apply>
<apply>
<times />
<ci>KmP</ci> 
<ci>KiQ</ci>
</apply>
</apply>
</apply>
<apply>
<plus /> 
<cn type="integer">1</cn><apply>
<divide /> 
<ci>M_13PDG_c</ci>
<ci>KiA</ci>
</apply>
<apply>
<divide />
<ci>M_ADP_c</ci> 
<ci>KiB</ci>
</apply>
<apply>
<divide /> 
<ci>M_3PG_c</ci>
<ci>KiP</ci> 
</apply>
<apply>
<divide />
<ci>M_3PG_c</ci>
<ci>KiQ</ci>
</apply>
 <apply>
<divide />
<apply>
<times /> 
<ci>M_13PDG_c</ci> 
<ci>M_ADP_c</ci> 
</apply>
<apply>
<times />
<ci>KiA</ci> 
<ci>KmB</ci> 
</apply>
</apply>
<apply>
<divide />
<apply>
<times />
<ci>M_3PG_c</ci>
<ci>M_3PG_c</ci>
</apply>
<apply>
<times />
<ci>KmP</ci>
<ci>KiQ</ci>
</apply>
</apply>
</apply>
</apply>
</math>
          <listOfParameters>
            <parameter id="Vf" name="Vf" value="0.462890625" />
            <parameter id="KiA" name="KiA" value="6.826171875E-9" />
            <parameter id="KiB" name="KiB" value="0.005888671875" />
            <parameter id="KiP" name="KiP" value="8.134765624999999E-8" />
            <parameter id="KiQ" name="KiQ" value="3.6132812499999997E-6" />
            <parameter id="KmB" name="KmB" value="1.0" />
            <parameter id="KmP" name="KmP" value="1.0" />
            <parameter id="Vr" name="Vr" value="7.63671875E-5" />
          </listOfParameters>
        </kineticLaw>
      </reaction>
      <reaction id="R49" name="R49" reversible="true">
        <listOfReactants>
          <speciesReference species="M_2PG_c" />
        </listOfReactants>
        <listOfProducts>
          <speciesReference species="M_3PG_c" />
        </listOfProducts>
        <listOfModifiers>
          <modifierSpeciesReference species="e_R49" />
        </listOfModifiers>
        <kineticLaw>
<math xmlns="http://www.w3.org/1998/Math/MathML">  
<apply>
   <divide />
   <apply>
       <minus />
       <apply>
           <times />
           <ci>KA</ci>
           <ci>e_R49</ci>
           <ci>M_3PG_c</ci>
       </apply>
       <apply>
           <times />
           <ci>KP</ci>
           <ci>e_R49</ci>
           <ci>M_2PG_c</ci>
       </apply>
   </apply>
       <apply>
           <plus />
           <cn type="integer">1</cn>
       <apply>
           <divide />
           <ci>M_3PG_c</ci>
           <ci>KmA</ci>
       </apply>
       <apply>
           <divide />
           <ci>M_2PG_c</ci>
           <ci>KmP</ci>
       </apply>
   </apply>
</apply>
</math>
          <listOfParameters>
            <parameter id="KA" name="KA" value="7041015.625" />
            <parameter id="KP" name="KP" value="8.017578125E-7" />
            <parameter id="KmA" name="KmA" value="2.255859375E-9" />
            <parameter id="KmP" name="KmP" value="96875.0" />
          </listOfParameters>
        </kineticLaw>
      </reaction>
      <reaction id="R50" name="R50" reversible="true">
        <listOfReactants>
          <speciesReference species="M_PEP_c" />
        </listOfReactants>
        <listOfProducts>
          <speciesReference species="M_2PG_c" />
        </listOfProducts>
        <listOfModifiers>
          <modifierSpeciesReference species="e_R50" />
        </listOfModifiers>
        <kineticLaw>
<math xmlns="http://www.w3.org/1998/Math/MathML">  
<apply>
   <divide />
   <apply>
       <minus />
       <apply>
           <times />
           <ci>KA</ci>
           <ci>e_R50</ci>
           <ci>M_2PG_c</ci>
       </apply>
       <apply>
           <times />
           <ci>KP</ci>
           <ci>e_R50</ci>
           <ci>M_PEP_c</ci>
       </apply>
   </apply>
       <apply>
           <plus />
           <cn type="integer">1</cn>
       <apply>
           <divide />
           <ci>M_2PG_c</ci>
           <ci>KmA</ci>
       </apply>
       <apply>
           <divide />
           <ci>M_PEP_c</ci>
           <ci>KmP</ci>
       </apply>
   </apply>
</apply>
</math>
          <listOfParameters>
            <parameter id="KA" name="KA" value="686523.4375" />
            <parameter id="KP" name="KP" value="91210.9375" />
            <parameter id="KmA" name="KmA" value="6.435546875E-7" />
            <parameter id="KmP" name="KmP" value="2.7832031249999998E-8" />
          </listOfParameters>
        </kineticLaw>
      </reaction>
      <reaction id="R51" name="R51" reversible="true">
        <listOfReactants>
          <speciesReference species="M_PEP_c" />
          <speciesReference species="M_ADP_c" />
        </listOfReactants>
        <listOfProducts>
          <speciesReference species="M_ATP_c" />
          <speciesReference species="M_PYR_c" />
        </listOfProducts>
        <listOfModifiers>
          <modifierSpeciesReference species="e_R51" />
        </listOfModifiers>
        <kineticLaw>
<math xmlns="http://www.w3.org/1998/Math/MathML"> 
       <ci> kB_R51</ci> 
   </math>
          <listOfParameters>
            <parameter id="kB_R51" name="kB_R51" value="0.0" />
          </listOfParameters>
        </kineticLaw>
      </reaction>
      <reaction id="R52" name="R52" reversible="true">
        <listOfReactants>
          <speciesReference species="M_LIPO_c" />
          <speciesReference species="M_PYR_c" />
          <speciesReference species="M_THI_c" stoichiometry="0.0" />
        </listOfReactants>
        <listOfProducts>
          <speciesReference species="M_ADLIPO_c" />
          <speciesReference species="M_CO2_c" />
        </listOfProducts>
        <listOfModifiers>
          <modifierSpeciesReference species="e_R52" />
        </listOfModifiers>
        <kineticLaw>
<math xmlns="http://www.w3.org/1998/Math/MathML"> 
       <ci> kB_R52</ci> 
   </math>
          <listOfParameters>
            <parameter id="kB_R52" name="kB_R52" value="0.0" />
          </listOfParameters>
        </kineticLaw>
      </reaction>
      <reaction id="R53" name="R53" reversible="true">
        <listOfReactants>
          <speciesReference species="M_ADLIPO_c" />
          <speciesReference species="M_COA_c" />
        </listOfReactants>
        <listOfProducts>
          <speciesReference species="M_ACCOA_c" />
          <speciesReference species="M_DLIPO_c" />
        </listOfProducts>
        <listOfModifiers>
          <modifierSpeciesReference species="e_R53" />
        </listOfModifiers>
        <kineticLaw>
<math xmlns="http://www.w3.org/1998/Math/MathML"> 
       <ci> kB_R53</ci> 
   </math>
          <listOfParameters>
            <parameter id="kB_R53" name="kB_R53" value="0.0" />
          </listOfParameters>
        </kineticLaw>
      </reaction>
      <reaction id="R54" name="R54" reversible="true">
        <listOfReactants>
          <speciesReference species="M_NAD_c" />
          <speciesReference species="M_DLIPO_c" />
        </listOfReactants>
        <listOfProducts>
          <speciesReference species="M_LIPO_c" />
          <speciesReference species="M_NADH_c" />
        </listOfProducts>
        <listOfModifiers>
          <modifierSpeciesReference species="e_R54" />
        </listOfModifiers>
        <kineticLaw>
<math xmlns="http://www.w3.org/1998/Math/MathML"> 
<apply>
<divide />
<apply>
<minus />
<apply>
<divide /> 
<apply>
<times /> 
<ci>Vf</ci> 
<ci>e_R54</ci> 
<ci>M_NAD_c</ci> 
<ci>M_DLIPO_c</ci> 
</apply>
<apply>
<times />
<ci>KiA</ci> 
<ci>KmB</ci>
</apply>
</apply>
<apply>
<divide />
<apply>
<times />
<ci>Vr</ci>
<ci>e_R54</ci> 
<ci>M_LIPO_c</ci> 
<ci>M_LIPO_c</ci>
</apply>
<apply>
<times />
<ci>KmP</ci> 
<ci>KiQ</ci>
</apply>
</apply>
</apply>
<apply>
<plus /> 
<cn type="integer">1</cn><apply>
<divide /> 
<ci>M_NAD_c</ci>
<ci>KiA</ci>
</apply>
<apply>
<divide />
<ci>M_DLIPO_c</ci> 
<ci>KiB</ci>
</apply>
<apply>
<divide /> 
<ci>M_LIPO_c</ci>
<ci>KiP</ci> 
</apply>
<apply>
<divide />
<ci>M_LIPO_c</ci>
<ci>KiQ</ci>
</apply>
 <apply>
<divide />
<apply>
<times /> 
<ci>M_NAD_c</ci> 
<ci>M_DLIPO_c</ci> 
</apply>
<apply>
<times />
<ci>KiA</ci> 
<ci>KmB</ci> 
</apply>
</apply>
<apply>
<divide />
<apply>
<times />
<ci>M_LIPO_c</ci>
<ci>M_LIPO_c</ci>
</apply>
<apply>
<times />
<ci>KmP</ci>
<ci>KiQ</ci>
</apply>
</apply>
</apply>
</apply>
</math>
          <listOfParameters>
            <parameter id="Vf" name="Vf" value="0.1513671875" />
            <parameter id="KiA" name="KiA" value="9.990234375E-6" />
            <parameter id="KiB" name="KiB" value="9.677734375E-4" />
            <parameter id="KiP" name="KiP" value="6.5625" />
            <parameter id="KiQ" name="KiQ" value="3554687.5" />
            <parameter id="KmB" name="KmB" value="1.0" />
            <parameter id="KmP" name="KmP" value="1.0" />
            <parameter id="Vr" name="Vr" value="17382.8125" />
          </listOfParameters>
        </kineticLaw>
      </reaction>
      <reaction id="R55" name="R55" reversible="true">
        <listOfReactants>
          <speciesReference species="M_OA_c" />
          <speciesReference species="M_ACCOA_c" />
        </listOfReactants>
        <listOfProducts>
          <speciesReference species="M_CIT_c" />
          <speciesReference species="M_COA_c" />
        </listOfProducts>
        <listOfModifiers>
          <modifierSpeciesReference species="e_R55" />
        </listOfModifiers>
        <kineticLaw>
<math xmlns="http://www.w3.org/1998/Math/MathML"> 
<apply>
<divide />
<apply>
<minus />
<apply>
<divide /> 
<apply>
<times /> 
<ci>Vf</ci> 
<ci>e_R55</ci> 
<ci>M_OA_c</ci> 
<ci>M_ACCOA_c</ci> 
</apply>
<apply>
<times />
<ci>KiA</ci> 
<ci>KmB</ci>
</apply>
</apply>
<apply>
<divide />
<apply>
<times />
<ci>Vr</ci>
<ci>e_R55</ci> 
<ci>M_CIT_c</ci> 
<ci>M_CIT_c</ci>
</apply>
<apply>
<times />
<ci>KmP</ci> 
<ci>KiQ</ci>
</apply>
</apply>
</apply>
<apply>
<plus /> 
<cn type="integer">1</cn><apply>
<divide /> 
<ci>M_OA_c</ci>
<ci>KiA</ci>
</apply>
<apply>
<divide />
<ci>M_ACCOA_c</ci> 
<ci>KiB</ci>
</apply>
<apply>
<divide /> 
<ci>M_CIT_c</ci>
<ci>KiP</ci> 
</apply>
<apply>
<divide />
<ci>M_CIT_c</ci>
<ci>KiQ</ci>
</apply>
 <apply>
<divide />
<apply>
<times /> 
<ci>M_OA_c</ci> 
<ci>M_ACCOA_c</ci> 
</apply>
<apply>
<times />
<ci>KiA</ci> 
<ci>KmB</ci> 
</apply>
</apply>
<apply>
<divide />
<apply>
<times />
<ci>M_CIT_c</ci>
<ci>M_CIT_c</ci>
</apply>
<apply>
<times />
<ci>KmP</ci>
<ci>KiQ</ci>
</apply>
</apply>
</apply>
</apply>
</math>
          <listOfParameters>
            <parameter id="Vf" name="Vf" value="0.18359375" />
            <parameter id="KiA" name="KiA" value="7.3828125000000005E-9" />
            <parameter id="KiB" name="KiB" value="9.619140625E-5" />
            <parameter id="KiP" name="KiP" value="4.00390625E-7" />
            <parameter id="KiQ" name="KiQ" value="0.0060546875" />
            <parameter id="KmB" name="KmB" value="1.0" />
            <parameter id="KmP" name="KmP" value="1.0" />
            <parameter id="Vr" name="Vr" value="9.0625E-4" />
          </listOfParameters>
        </kineticLaw>
      </reaction>
      <reaction id="R56" name="R56" reversible="true">
        <listOfReactants>
          <speciesReference species="M_CIT_c" />
        </listOfReactants>
        <listOfProducts>
          <speciesReference species="M_CISACONITATE_c" />
        </listOfProducts>
        <listOfModifiers>
          <modifierSpeciesReference species="e_R56" />
        </listOfModifiers>
        <kineticLaw>
<math xmlns="http://www.w3.org/1998/Math/MathML">  
<apply>
   <divide />
   <apply>
       <minus />
       <apply>
           <times />
           <ci>KA</ci>
           <ci>e_R56</ci>
           <ci>M_CIT_c</ci>
       </apply>
       <apply>
           <times />
           <ci>KP</ci>
           <ci>e_R56</ci>
           <ci>M_CISACONITATE_c</ci>
       </apply>
   </apply>
       <apply>
           <plus />
           <cn type="integer">1</cn>
       <apply>
           <divide />
           <ci>M_CIT_c</ci>
           <ci>KmA</ci>
       </apply>
       <apply>
           <divide />
           <ci>M_CISACONITATE_c</ci>
           <ci>KmP</ci>
       </apply>
   </apply>
</apply>
</math>
          <listOfParameters>
            <parameter id="KA" name="KA" value="148437.5" />
            <parameter id="KP" name="KP" value="2851.5625" />
            <parameter id="KmA" name="KmA" value="6.38671875E-7" />
            <parameter id="KmP" name="KmP" value="0.2451171875" />
          </listOfParameters>
        </kineticLaw>
      </reaction>
      <reaction id="R57" name="R57" reversible="true">
        <listOfReactants>
          <speciesReference species="M_CISACONITATE_c" />
        </listOfReactants>
        <listOfProducts>
          <speciesReference species="M_ICIT_c" />
        </listOfProducts>
        <listOfModifiers>
          <modifierSpeciesReference species="e_R57" />
        </listOfModifiers>
        <kineticLaw>
<math xmlns="http://www.w3.org/1998/Math/MathML">  
<apply>
   <divide />
   <apply>
       <minus />
       <apply>
           <times />
           <ci>KA</ci>
           <ci>e_R57</ci>
           <ci>M_CISACONITATE_c</ci>
       </apply>
       <apply>
           <times />
           <ci>KP</ci>
           <ci>e_R57</ci>
           <ci>M_ICIT_c</ci>
       </apply>
   </apply>
       <apply>
           <plus />
           <cn type="integer">1</cn>
       <apply>
           <divide />
           <ci>M_CISACONITATE_c</ci>
           <ci>KmA</ci>
       </apply>
       <apply>
           <divide />
           <ci>M_ICIT_c</ci>
           <ci>KmP</ci>
       </apply>
   </apply>
</apply>
</math>
          <listOfParameters>
            <parameter id="KA" name="KA" value="934570.3125" />
            <parameter id="KP" name="KP" value="64.35546875" />
            <parameter id="KmA" name="KmA" value="9.951171875E-8" />
            <parameter id="KmP" name="KmP" value="8.75E-4" />
          </listOfParameters>
        </kineticLaw>
      </reaction>
      <reaction id="R58" name="R58" reversible="true">
        <listOfReactants>
          <speciesReference species="M_ICIT_c" />
          <speciesReference species="M_NADP_c" />
        </listOfReactants>
        <listOfProducts>
          <speciesReference species="M_AKG_c" />
          <speciesReference species="M_NADPH_c" />
          <speciesReference species="M_CO2_c" />
        </listOfProducts>
        <listOfModifiers>
          <modifierSpeciesReference species="e_R58" />
        </listOfModifiers>
        <kineticLaw>
 <math xmlns="http://www.w3.org/1998/Math/MathML"> 
<apply>
<divide/>
<apply>
<minus/>
<apply>
<divide/>
<apply>
<times/>
<ci> Vf </ci>
<ci>e_R58</ci> 
<ci>M_ICIT_c</ci> 
<ci>M_NADP_c</ci> 
</apply>
<apply>
<times/>
<ci>KA</ci> 
<ci>KB</ci> 
</apply>
</apply>
<apply>
<divide/>
<apply>
<times/>
<ci> Vr </ci>
<ci>e_R58</ci> 
 <ci>M_AKG_c</ci> 
<ci>M_AKG_c</ci> 
<ci>M_AKG_c</ci> 
</apply>
<apply>
<times/>
<ci>KP</ci> 
<ci>KQ</ci> 
<ci>KR</ci> 
</apply>
</apply>
</apply>
<apply>
<minus/>
<apply>
<plus/>
<apply>
<times/>
<apply>
<plus/>
<cn type="integer"> 1 </cn>
<apply>
<divide/>
<ci>M_ICIT_c</ci>
<ci>KA</ci>
</apply>
</apply>
<apply>
<plus/>
<cn type="integer"> 1 </cn>
<apply>
<divide/>
<ci>M_NADP_c</ci>
<ci>KB</ci>
</apply>
</apply>
</apply>
<apply>
<times/>
<apply>
<plus/>
<cn type="integer"> 1 </cn>
<apply>
<divide/>
<ci>M_AKG_c</ci>
<ci>KP</ci>
</apply>
</apply>
<apply>
<plus/>
<cn type="integer"> 1 </cn>
<apply>
<divide/>
<ci>M_AKG_c</ci>
<ci>KQ</ci>
</apply>
</apply>
<apply>
<plus/>
<cn type="integer"> 1 </cn>
<apply>
<divide/>
<ci>M_AKG_c</ci>
<ci>KR</ci>
</apply>
</apply>
</apply>
</apply>
<cn type="integer"> 1 </cn>
</apply>
</apply>
</math>
          <listOfParameters>
            <parameter id="Vf" name="Vf" value="0.0034667968750000003" />
            <parameter id="Vr" name="Vr" value="2.158203125E-4" />
            <parameter id="KA" name="KA" value="1.5625E-9" />
            <parameter id="KB" name="KB" value="0.024804687500000002" />
            <parameter id="KP" name="KP" value="99.609375" />
            <parameter id="KQ" name="KQ" value="8720703.125" />
            <parameter id="KR" name="KR" value="0.09716796875" />
          </listOfParameters>
        </kineticLaw>
      </reaction>
      <reaction id="R61" name="R61" reversible="true">
        <listOfReactants>
          <speciesReference species="M_AKG_c" />
        </listOfReactants>
        <listOfProducts>
          <speciesReference species="M_SUCCSAL_c" />
          <speciesReference species="M_CO2_c" />
        </listOfProducts>
        <listOfModifiers>
          <modifierSpeciesReference species="e_R61" />
        </listOfModifiers>
        <kineticLaw>
<math xmlns="http://www.w3.org/1998/Math/MathML"> 
       <ci> kB_R61</ci> 
   </math>
          <listOfParameters>
            <parameter id="kB_R61" name="kB_R61" value="0.0" />
          </listOfParameters>
        </kineticLaw>
      </reaction>
      <reaction id="R63" name="R63" reversible="true">
        <listOfReactants>
          <speciesReference species="M_SUCC_c" />
          <speciesReference species="M_COA_c" />
          <speciesReference species="M_ATP_c" />
        </listOfReactants>
        <listOfProducts>
          <speciesReference species="M_SUCCOA_c" />
          <speciesReference species="M_ADP_c" />
          <speciesReference species="M_PI_c" />
        </listOfProducts>
        <listOfModifiers>
          <modifierSpeciesReference species="e_R63" />
        </listOfModifiers>
        <kineticLaw>
<math xmlns="http://www.w3.org/1998/Math/MathML"> 
       <ci> kB_R63</ci> 
   </math>
          <listOfParameters>
            <parameter id="kB_R63" name="kB_R63" value="0.0" />
          </listOfParameters>
        </kineticLaw>
      </reaction>
      <reaction id="R64" name="R64" reversible="true">
        <listOfReactants>
          <speciesReference species="M_FUM_c" />
        </listOfReactants>
        <listOfProducts>
          <speciesReference species="M_MAL_c" />
        </listOfProducts>
        <listOfModifiers>
          <modifierSpeciesReference species="e_R64" />
        </listOfModifiers>
        <kineticLaw>
<math xmlns="http://www.w3.org/1998/Math/MathML">  
<apply>
   <divide />
   <apply>
       <minus />
       <apply>
           <times />
           <ci>KA</ci>
           <ci>e_R64</ci>
           <ci>M_FUM_c</ci>
       </apply>
       <apply>
           <times />
           <ci>KP</ci>
           <ci>e_R64</ci>
           <ci>M_MAL_c</ci>
       </apply>
   </apply>
       <apply>
           <plus />
           <cn type="integer">1</cn>
       <apply>
           <divide />
           <ci>M_FUM_c</ci>
           <ci>KmA</ci>
       </apply>
       <apply>
           <divide />
           <ci>M_MAL_c</ci>
           <ci>KmP</ci>
       </apply>
   </apply>
</apply>
</math>
          <listOfParameters>
            <parameter id="KA" name="KA" value="7607421.875" />
            <parameter id="KP" name="KP" value="9.5703125" />
            <parameter id="KmA" name="KmA" value="6.455078125E-8" />
            <parameter id="KmP" name="KmP" value="0.003125" />
          </listOfParameters>
        </kineticLaw>
      </reaction>
      <reaction id="R65" name="R65" reversible="true">
        <listOfReactants>
          <speciesReference species="M_MAL_c" />
          <speciesReference species="M_NAD_c" />
        </listOfReactants>
        <listOfProducts>
          <speciesReference species="M_OA_c" />
          <speciesReference species="M_NADH_c" />
        </listOfProducts>
        <listOfModifiers>
          <modifierSpeciesReference species="e_R65" />
        </listOfModifiers>
        <kineticLaw>
<math xmlns="http://www.w3.org/1998/Math/MathML"> 
<apply>
<divide />
<apply>
<minus />
<apply>
<divide /> 
<apply>
<times /> 
<ci>Vf</ci> 
<ci>e_R65</ci> 
<ci>M_MAL_c</ci> 
<ci>M_NAD_c</ci> 
</apply>
<apply>
<times />
<ci>KiA</ci> 
<ci>KmB</ci>
</apply>
</apply>
<apply>
<divide />
<apply>
<times />
<ci>Vr</ci>
<ci>e_R65</ci> 
<ci>M_OA_c</ci> 
<ci>M_OA_c</ci>
</apply>
<apply>
<times />
<ci>KmP</ci> 
<ci>KiQ</ci>
</apply>
</apply>
</apply>
<apply>
<plus /> 
<cn type="integer">1</cn><apply>
<divide /> 
<ci>M_MAL_c</ci>
<ci>KiA</ci>
</apply>
<apply>
<divide />
<ci>M_NAD_c</ci> 
<ci>KiB</ci>
</apply>
<apply>
<divide /> 
<ci>M_OA_c</ci>
<ci>KiP</ci> 
</apply>
<apply>
<divide />
<ci>M_OA_c</ci>
<ci>KiQ</ci>
</apply>
 <apply>
<divide />
<apply>
<times /> 
<ci>M_MAL_c</ci> 
<ci>M_NAD_c</ci> 
</apply>
<apply>
<times />
<ci>KiA</ci> 
<ci>KmB</ci> 
</apply>
</apply>
<apply>
<divide />
<apply>
<times />
<ci>M_OA_c</ci>
<ci>M_OA_c</ci>
</apply>
<apply>
<times />
<ci>KmP</ci>
<ci>KiQ</ci>
</apply>
</apply>
</apply>
</apply>
</math>
          <listOfParameters>
            <parameter id="Vf" name="Vf" value="1.2109375" />
            <parameter id="KiA" name="KiA" value="8.896484374999999E-7" />
            <parameter id="KiB" name="KiB" value="83691.40625" />
            <parameter id="KiP" name="KiP" value="4.296875E-5" />
            <parameter id="KiQ" name="KiQ" value="4.951171875E-6" />
            <parameter id="KmB" name="KmB" value="1.0" />
            <parameter id="KmP" name="KmP" value="1.0" />
            <parameter id="Vr" name="Vr" value="5.468749999999999E-6" />
          </listOfParameters>
        </kineticLaw>
      </reaction>
      <reaction id="R66" name="R66" reversible="true">
        <listOfReactants>
          <speciesReference species="M_CIT_c" />
        </listOfReactants>
        <listOfProducts>
          <speciesReference species="M_OA_c" />
          <speciesReference species="M_AC_c" />
        </listOfProducts>
        <listOfModifiers>
          <modifierSpeciesReference species="e_R66" />
        </listOfModifiers>
        <kineticLaw>
<math xmlns="http://www.w3.org/1998/Math/MathML"> 
       <ci> kB_R66</ci> 
   </math>
          <listOfParameters>
            <parameter id="kB_R66" name="kB_R66" value="0.0" />
          </listOfParameters>
        </kineticLaw>
      </reaction>
      <reaction id="R67" name="R67" reversible="true">
        <listOfReactants>
          <speciesReference species="M_AC_c" />
          <speciesReference species="M_COA_c" />
          <speciesReference species="M_ATP_c" />
        </listOfReactants>
        <listOfProducts>
          <speciesReference species="M_ACCOA_c" />
          <speciesReference species="M_AMP_c" />
          <speciesReference species="M_PPI_c" />
        </listOfProducts>
        <listOfModifiers>
          <modifierSpeciesReference species="e_R67" />
        </listOfModifiers>
        <kineticLaw>
<math xmlns="http://www.w3.org/1998/Math/MathML"> 
       <ci> kB_R67</ci> 
   </math>
          <listOfParameters>
            <parameter id="kB_R67" name="kB_R67" value="0.0" />
          </listOfParameters>
        </kineticLaw>
      </reaction>
      <reaction id="R68" name="R68" reversible="true">
        <listOfReactants>
          <speciesReference species="M_ACAL_c" />
          <speciesReference species="M_NAD_c" />
        </listOfReactants>
        <listOfProducts>
          <speciesReference species="M_AC_c" />
          <speciesReference species="M_NADH_c" />
        </listOfProducts>
        <listOfModifiers>
          <modifierSpeciesReference species="e_R68" />
        </listOfModifiers>
        <kineticLaw>
<math xmlns="http://www.w3.org/1998/Math/MathML"> 
<apply>
<divide />
<apply>
<minus />
<apply>
<divide /> 
<apply>
<times /> 
<ci>Vf</ci> 
<ci>e_R68</ci> 
<ci>M_ACAL_c</ci> 
<ci>M_NAD_c</ci> 
</apply>
<apply>
<times />
<ci>KiA</ci> 
<ci>KmB</ci>
</apply>
</apply>
<apply>
<divide />
<apply>
<times />
<ci>Vr</ci>
<ci>e_R68</ci> 
<ci>M_AC_c</ci> 
<ci>M_AC_c</ci>
</apply>
<apply>
<times />
<ci>KmP</ci> 
<ci>KiQ</ci>
</apply>
</apply>
</apply>
<apply>
<plus /> 
<cn type="integer">1</cn><apply>
<divide /> 
<ci>M_ACAL_c</ci>
<ci>KiA</ci>
</apply>
<apply>
<divide />
<ci>M_NAD_c</ci> 
<ci>KiB</ci>
</apply>
<apply>
<divide /> 
<ci>M_AC_c</ci>
<ci>KiP</ci> 
</apply>
<apply>
<divide />
<ci>M_AC_c</ci>
<ci>KiQ</ci>
</apply>
 <apply>
<divide />
<apply>
<times /> 
<ci>M_ACAL_c</ci> 
<ci>M_NAD_c</ci> 
</apply>
<apply>
<times />
<ci>KiA</ci> 
<ci>KmB</ci> 
</apply>
</apply>
<apply>
<divide />
<apply>
<times />
<ci>M_AC_c</ci>
<ci>M_AC_c</ci>
</apply>
<apply>
<times />
<ci>KmP</ci>
<ci>KiQ</ci>
</apply>
</apply>
</apply>
</apply>
</math>
          <listOfParameters>
            <parameter id="Vf" name="Vf" value="0.004013671875" />
            <parameter id="KiA" name="KiA" value="5.283203125E-9" />
            <parameter id="KiB" name="KiB" value="7.744140625E-7" />
            <parameter id="KiP" name="KiP" value="3564.453125" />
            <parameter id="KiQ" name="KiQ" value="3.134765625" />
            <parameter id="KmB" name="KmB" value="1.0" />
            <parameter id="KmP" name="KmP" value="1.0" />
            <parameter id="Vr" name="Vr" value="8.80859375" />
          </listOfParameters>
        </kineticLaw>
      </reaction>
      <reaction id="R69" name="R69" reversible="true">
        <listOfReactants>
          <speciesReference species="M_PYR_c" />
          <speciesReference species="M_ATP_c" />
          <speciesReference species="M_PI_c" />
        </listOfReactants>
        <listOfProducts>
          <speciesReference species="M_PEP_c" />
          <speciesReference species="M_AMP_c" />
          <speciesReference species="M_PPI_c" />
        </listOfProducts>
        <listOfModifiers>
          <modifierSpeciesReference species="e_R69" />
        </listOfModifiers>
        <kineticLaw>
<math xmlns="http://www.w3.org/1998/Math/MathML"> 
       <ci> kB_R69</ci> 
   </math>
          <listOfParameters>
            <parameter id="kB_R69" name="kB_R69" value="0.0" />
          </listOfParameters>
        </kineticLaw>
      </reaction>
      <reaction id="R70" name="R70" reversible="true">
        <listOfReactants>
          <speciesReference species="M_LAC_c" />
          <speciesReference species="M_NAD_c" />
        </listOfReactants>
        <listOfProducts>
          <speciesReference species="M_PYR_c" />
          <speciesReference species="M_NADH_c" />
        </listOfProducts>
        <listOfModifiers>
          <modifierSpeciesReference species="e_R70" />
        </listOfModifiers>
        <kineticLaw>
<math xmlns="http://www.w3.org/1998/Math/MathML"> 
<apply>
<divide />
<apply>
<minus />
<apply>
<divide /> 
<apply>
<times /> 
<ci>Vf</ci> 
<ci>e_R70</ci> 
<ci>M_LAC_c</ci> 
<ci>M_NAD_c</ci> 
</apply>
<apply>
<times />
<ci>KiA</ci> 
<ci>KmB</ci>
</apply>
</apply>
<apply>
<divide />
<apply>
<times />
<ci>Vr</ci>
<ci>e_R70</ci> 
<ci>M_PYR_c</ci> 
<ci>M_PYR_c</ci>
</apply>
<apply>
<times />
<ci>KmP</ci> 
<ci>KiQ</ci>
</apply>
</apply>
</apply>
<apply>
<plus /> 
<cn type="integer">1</cn><apply>
<divide /> 
<ci>M_LAC_c</ci>
<ci>KiA</ci>
</apply>
<apply>
<divide />
<ci>M_NAD_c</ci> 
<ci>KiB</ci>
</apply>
<apply>
<divide /> 
<ci>M_PYR_c</ci>
<ci>KiP</ci> 
</apply>
<apply>
<divide />
<ci>M_PYR_c</ci>
<ci>KiQ</ci>
</apply>
 <apply>
<divide />
<apply>
<times /> 
<ci>M_LAC_c</ci> 
<ci>M_NAD_c</ci> 
</apply>
<apply>
<times />
<ci>KiA</ci> 
<ci>KmB</ci> 
</apply>
</apply>
<apply>
<divide />
<apply>
<times />
<ci>M_PYR_c</ci>
<ci>M_PYR_c</ci>
</apply>
<apply>
<times />
<ci>KmP</ci>
<ci>KiQ</ci>
</apply>
</apply>
</apply>
</apply>
</math>
          <listOfParameters>
            <parameter id="Vf" name="Vf" value="0.002001953125" />
            <parameter id="KiA" name="KiA" value="3.671875E-7" />
            <parameter id="KiB" name="KiB" value="5.048828125E-4" />
            <parameter id="KiP" name="KiP" value="650.390625" />
            <parameter id="KiQ" name="KiQ" value="6.220703125E-4" />
            <parameter id="KmB" name="KmB" value="1.0" />
            <parameter id="KmP" name="KmP" value="1.0" />
            <parameter id="Vr" name="Vr" value="6.601562500000001E-5" />
          </listOfParameters>
        </kineticLaw>
      </reaction>
      <reaction id="R71" name="R71" reversible="true">
        <listOfReactants>
          <speciesReference species="M_LLAC_c" />
          <speciesReference species="M_NAD_c" />
        </listOfReactants>
        <listOfProducts>
          <speciesReference species="M_PYR_c" />
          <speciesReference species="M_NADH_c" />
        </listOfProducts>
        <listOfModifiers>
          <modifierSpeciesReference species="e_R71" />
        </listOfModifiers>
        <kineticLaw>
<math xmlns="http://www.w3.org/1998/Math/MathML"> 
<apply>
<divide />
<apply>
<minus />
<apply>
<divide /> 
<apply>
<times /> 
<ci>Vf</ci> 
<ci>e_R71</ci> 
<ci>M_LLAC_c</ci> 
<ci>M_NAD_c</ci> 
</apply>
<apply>
<times />
<ci>KiA</ci> 
<ci>KmB</ci>
</apply>
</apply>
<apply>
<divide />
<apply>
<times />
<ci>Vr</ci>
<ci>e_R71</ci> 
<ci>M_PYR_c</ci> 
<ci>M_PYR_c</ci>
</apply>
<apply>
<times />
<ci>KmP</ci> 
<ci>KiQ</ci>
</apply>
</apply>
</apply>
<apply>
<plus /> 
<cn type="integer">1</cn><apply>
<divide /> 
<ci>M_LLAC_c</ci>
<ci>KiA</ci>
</apply>
<apply>
<divide />
<ci>M_NAD_c</ci> 
<ci>KiB</ci>
</apply>
<apply>
<divide /> 
<ci>M_PYR_c</ci>
<ci>KiP</ci> 
</apply>
<apply>
<divide />
<ci>M_PYR_c</ci>
<ci>KiQ</ci>
</apply>
 <apply>
<divide />
<apply>
<times /> 
<ci>M_LLAC_c</ci> 
<ci>M_NAD_c</ci> 
</apply>
<apply>
<times />
<ci>KiA</ci> 
<ci>KmB</ci> 
</apply>
</apply>
<apply>
<divide />
<apply>
<times />
<ci>M_PYR_c</ci>
<ci>M_PYR_c</ci>
</apply>
<apply>
<times />
<ci>KmP</ci>
<ci>KiQ</ci>
</apply>
</apply>
</apply>
</apply>
</math>
          <listOfParameters>
            <parameter id="Vf" name="Vf" value="0.002001953125" />
            <parameter id="KiA" name="KiA" value="0.001943359375" />
            <parameter id="KiB" name="KiB" value="1445.3125" />
            <parameter id="KiP" name="KiP" value="644531.25" />
            <parameter id="KiQ" name="KiQ" value="800.78125" />
            <parameter id="KmB" name="KmB" value="1.0" />
            <parameter id="KmP" name="KmP" value="1.0" />
            <parameter id="Vr" name="Vr" value="3.28125E-8" />
          </listOfParameters>
        </kineticLaw>
      </reaction>
      <reaction id="R72" name="R72" reversible="true">
        <listOfReactants>
          <speciesReference species="M_MAL_c" />
          <speciesReference species="M_NAD_c" />
        </listOfReactants>
        <listOfProducts>
          <speciesReference species="M_PYR_c" />
          <speciesReference species="M_NADH_c" />
          <speciesReference species="M_CO2_c" />
        </listOfProducts>
        <listOfModifiers>
          <modifierSpeciesReference species="e_R72" />
        </listOfModifiers>
        <kineticLaw>
 <math xmlns="http://www.w3.org/1998/Math/MathML"> 
<apply>
<divide/>
<apply>
<minus/>
<apply>
<divide/>
<apply>
<times/>
<ci> Vf </ci>
<ci>e_R72</ci> 
<ci>M_MAL_c</ci> 
<ci>M_NAD_c</ci> 
</apply>
<apply>
<times/>
<ci>KA</ci> 
<ci>KB</ci> 
</apply>
</apply>
<apply>
<divide/>
<apply>
<times/>
<ci> Vr </ci>
<ci>e_R72</ci> 
 <ci>M_PYR_c</ci> 
<ci>M_PYR_c</ci> 
<ci>M_PYR_c</ci> 
</apply>
<apply>
<times/>
<ci>KP</ci> 
<ci>KQ</ci> 
<ci>KR</ci> 
</apply>
</apply>
</apply>
<apply>
<minus/>
<apply>
<plus/>
<apply>
<times/>
<apply>
<plus/>
<cn type="integer"> 1 </cn>
<apply>
<divide/>
<ci>M_MAL_c</ci>
<ci>KA</ci>
</apply>
</apply>
<apply>
<plus/>
<cn type="integer"> 1 </cn>
<apply>
<divide/>
<ci>M_NAD_c</ci>
<ci>KB</ci>
</apply>
</apply>
</apply>
<apply>
<times/>
<apply>
<plus/>
<cn type="integer"> 1 </cn>
<apply>
<divide/>
<ci>M_PYR_c</ci>
<ci>KP</ci>
</apply>
</apply>
<apply>
<plus/>
<cn type="integer"> 1 </cn>
<apply>
<divide/>
<ci>M_PYR_c</ci>
<ci>KQ</ci>
</apply>
</apply>
<apply>
<plus/>
<cn type="integer"> 1 </cn>
<apply>
<divide/>
<ci>M_PYR_c</ci>
<ci>KR</ci>
</apply>
</apply>
</apply>
</apply>
<cn type="integer"> 1 </cn>
</apply>
</apply>
</math>
          <listOfParameters>
            <parameter id="Vf" name="Vf" value="37.109375" />
            <parameter id="Vr" name="Vr" value="0.84765625" />
            <parameter id="KA" name="KA" value="495.1171875" />
            <parameter id="KB" name="KB" value="2.7734374999999997E-7" />
            <parameter id="KP" name="KP" value="125000.0" />
            <parameter id="KQ" name="KQ" value="9.5703125E-4" />
            <parameter id="KR" name="KR" value="9414.0625" />
          </listOfParameters>
        </kineticLaw>
      </reaction>
      <reaction id="R73" name="R73" reversible="true">
        <listOfReactants>
          <speciesReference species="M_ACAL_c" />
          <speciesReference species="M_NADH_c" />
        </listOfReactants>
        <listOfProducts>
          <speciesReference species="M_ETH_c" />
          <speciesReference species="M_NAD_c" />
        </listOfProducts>
        <listOfModifiers>
          <modifierSpeciesReference species="e_R73" />
        </listOfModifiers>
        <kineticLaw>
<math xmlns="http://www.w3.org/1998/Math/MathML"> 
       <ci> kB_R73</ci> 
   </math>
          <listOfParameters>
            <parameter id="kB_R73" name="kB_R73" value="0.0" />
          </listOfParameters>
        </kineticLaw>
      </reaction>
      <reaction id="R74" name="R74" reversible="true">
        <listOfReactants>
          <speciesReference species="M_ACAL_c" />
          <speciesReference species="M_NADPH_c" />
        </listOfReactants>
        <listOfProducts>
          <speciesReference species="M_ETH_c" />
          <speciesReference species="M_NADP_c" />
        </listOfProducts>
        <listOfModifiers>
          <modifierSpeciesReference species="e_R74" />
        </listOfModifiers>
        <kineticLaw>
<math xmlns="http://www.w3.org/1998/Math/MathML"> 
       <ci> kB_R74</ci> 
   </math>
          <listOfParameters>
            <parameter id="kB_R74" name="kB_R74" value="0.0" />
          </listOfParameters>
        </kineticLaw>
      </reaction>
      <reaction id="R75" name="R75" reversible="true">
        <listOfReactants>
          <speciesReference species="M_AC_c" />
          <speciesReference species="M_ATP_c" />
        </listOfReactants>
        <listOfProducts>
          <speciesReference species="M_ACETYLP_c" />
          <speciesReference species="M_ADP_c" />
        </listOfProducts>
        <listOfModifiers>
          <modifierSpeciesReference species="e_R75" />
        </listOfModifiers>
        <kineticLaw>
<math xmlns="http://www.w3.org/1998/Math/MathML"> 
<apply>
<divide />
<apply>
<minus />
<apply>
<divide /> 
<apply>
<times /> 
<ci>Vf</ci> 
<ci>e_R75</ci> 
<ci>M_AC_c</ci> 
<ci>M_ATP_c</ci> 
</apply>
<apply>
<times />
<ci>KiA</ci> 
<ci>KmB</ci>
</apply>
</apply>
<apply>
<divide />
<apply>
<times />
<ci>Vr</ci>
<ci>e_R75</ci> 
<ci>M_ACETYLP_c</ci> 
<ci>M_ACETYLP_c</ci>
</apply>
<apply>
<times />
<ci>KmP</ci> 
<ci>KiQ</ci>
</apply>
</apply>
</apply>
<apply>
<plus /> 
<cn type="integer">1</cn><apply>
<divide /> 
<ci>M_AC_c</ci>
<ci>KiA</ci>
</apply>
<apply>
<divide />
<ci>M_ATP_c</ci> 
<ci>KiB</ci>
</apply>
<apply>
<divide /> 
<ci>M_ACETYLP_c</ci>
<ci>KiP</ci> 
</apply>
<apply>
<divide />
<ci>M_ACETYLP_c</ci>
<ci>KiQ</ci>
</apply>
 <apply>
<divide />
<apply>
<times /> 
<ci>M_AC_c</ci> 
<ci>M_ATP_c</ci> 
</apply>
<apply>
<times />
<ci>KiA</ci> 
<ci>KmB</ci> 
</apply>
</apply>
<apply>
<divide />
<apply>
<times />
<ci>M_ACETYLP_c</ci>
<ci>M_ACETYLP_c</ci>
</apply>
<apply>
<times />
<ci>KmP</ci>
<ci>KiQ</ci>
</apply>
</apply>
</apply>
</apply>
</math>
          <listOfParameters>
            <parameter id="Vf" name="Vf" value="0.008037109375" />
            <parameter id="KiA" name="KiA" value="8.4765625E-9" />
            <parameter id="KiB" name="KiB" value="9.0625E-7" />
            <parameter id="KiP" name="KiP" value="56.15234375" />
            <parameter id="KiQ" name="KiQ" value="53027.34375" />
            <parameter id="KmB" name="KmB" value="1.0" />
            <parameter id="KmP" name="KmP" value="1.0" />
            <parameter id="Vr" name="Vr" value="0.7470703125" />
          </listOfParameters>
        </kineticLaw>
      </reaction>
      <reaction id="R76" name="R76" reversible="true">
        <listOfReactants>
          <speciesReference species="M_COA_c" />
          <speciesReference species="M_ACETYLP_c" />
        </listOfReactants>
        <listOfProducts>
          <speciesReference species="M_ACCOA_c" />
          <speciesReference species="M_PI_c" />
        </listOfProducts>
        <listOfModifiers>
          <modifierSpeciesReference species="e_R76" />
        </listOfModifiers>
        <kineticLaw>
<math xmlns="http://www.w3.org/1998/Math/MathML"> 
<apply>
<divide />
<apply>
<minus />
<apply>
<divide /> 
<apply>
<times /> 
<ci>Vf</ci> 
<ci>e_R76</ci> 
<ci>M_COA_c</ci> 
<ci>M_ACETYLP_c</ci> 
</apply>
<apply>
<times />
<ci>KiA</ci> 
<ci>KmB</ci>
</apply>
</apply>
<apply>
<divide />
<apply>
<times />
<ci>Vr</ci>
<ci>e_R76</ci> 
<ci>M_ACCOA_c</ci> 
<ci>M_ACCOA_c</ci>
</apply>
<apply>
<times />
<ci>KmP</ci> 
<ci>KiQ</ci>
</apply>
</apply>
</apply>
<apply>
<plus /> 
<cn type="integer">1</cn><apply>
<divide /> 
<ci>M_COA_c</ci>
<ci>KiA</ci>
</apply>
<apply>
<divide />
<ci>M_ACETYLP_c</ci> 
<ci>KiB</ci>
</apply>
<apply>
<divide /> 
<ci>M_ACCOA_c</ci>
<ci>KiP</ci> 
</apply>
<apply>
<divide />
<ci>M_ACCOA_c</ci>
<ci>KiQ</ci>
</apply>
 <apply>
<divide />
<apply>
<times /> 
<ci>M_COA_c</ci> 
<ci>M_ACETYLP_c</ci> 
</apply>
<apply>
<times />
<ci>KiA</ci> 
<ci>KmB</ci> 
</apply>
</apply>
<apply>
<divide />
<apply>
<times />
<ci>M_ACCOA_c</ci>
<ci>M_ACCOA_c</ci>
</apply>
<apply>
<times />
<ci>KmP</ci>
<ci>KiQ</ci>
</apply>
</apply>
</apply>
</apply>
</math>
          <listOfParameters>
            <parameter id="Vf" name="Vf" value="0.008037109375" />
            <parameter id="KiA" name="KiA" value="6.679687499999999E-7" />
            <parameter id="KiB" name="KiB" value="0.3876953125" />
            <parameter id="KiP" name="KiP" value="7.20703125E-5" />
            <parameter id="KiQ" name="KiQ" value="1845703.125" />
            <parameter id="KmB" name="KmB" value="1.0" />
            <parameter id="KmP" name="KmP" value="1.0" />
            <parameter id="Vr" name="Vr" value="4550.78125" />
          </listOfParameters>
        </kineticLaw>
      </reaction>
      <reaction id="R77" name="R77" reversible="true">
        <listOfReactants>
          <speciesReference species="M_ACETYLP_c" />
        </listOfReactants>
        <listOfProducts>
          <speciesReference species="M_AC_c" />
          <speciesReference species="M_PI_c" />
        </listOfProducts>
        <listOfModifiers>
          <modifierSpeciesReference species="e_R77" />
        </listOfModifiers>
        <kineticLaw>
<math xmlns="http://www.w3.org/1998/Math/MathML"> 
       <ci> kB_R77</ci> 
   </math>
          <listOfParameters>
            <parameter id="kB_R77" name="kB_R77" value="0.0" />
          </listOfParameters>
        </kineticLaw>
      </reaction>
      <reaction id="R78" name="R78" reversible="true">
        <listOfReactants>
          <speciesReference species="M_PROPIONYLP_c" />
          <speciesReference species="M_COA_c" />
        </listOfReactants>
        <listOfProducts>
          <speciesReference species="M_PROPIONYLCOA_c" />
          <speciesReference species="M_PI_c" />
        </listOfProducts>
        <listOfModifiers>
          <modifierSpeciesReference species="e_R78" />
        </listOfModifiers>
        <kineticLaw>
<math xmlns="http://www.w3.org/1998/Math/MathML"> 
<apply>
<divide />
<apply>
<minus />
<apply>
<divide /> 
<apply>
<times /> 
<ci>Vf</ci> 
<ci>e_R78</ci> 
<ci>M_PROPIONYLP_c</ci> 
<ci>M_COA_c</ci> 
</apply>
<apply>
<times />
<ci>KiA</ci> 
<ci>KmB</ci>
</apply>
</apply>
<apply>
<divide />
<apply>
<times />
<ci>Vr</ci>
<ci>e_R78</ci> 
<ci>M_PROPIONYLCOA_c</ci> 
<ci>M_PROPIONYLCOA_c</ci>
</apply>
<apply>
<times />
<ci>KmP</ci> 
<ci>KiQ</ci>
</apply>
</apply>
</apply>
<apply>
<plus /> 
<cn type="integer">1</cn><apply>
<divide /> 
<ci>M_PROPIONYLP_c</ci>
<ci>KiA</ci>
</apply>
<apply>
<divide />
<ci>M_COA_c</ci> 
<ci>KiB</ci>
</apply>
<apply>
<divide /> 
<ci>M_PROPIONYLCOA_c</ci>
<ci>KiP</ci> 
</apply>
<apply>
<divide />
<ci>M_PROPIONYLCOA_c</ci>
<ci>KiQ</ci>
</apply>
 <apply>
<divide />
<apply>
<times /> 
<ci>M_PROPIONYLP_c</ci> 
<ci>M_COA_c</ci> 
</apply>
<apply>
<times />
<ci>KiA</ci> 
<ci>KmB</ci> 
</apply>
</apply>
<apply>
<divide />
<apply>
<times />
<ci>M_PROPIONYLCOA_c</ci>
<ci>M_PROPIONYLCOA_c</ci>
</apply>
<apply>
<times />
<ci>KmP</ci>
<ci>KiQ</ci>
</apply>
</apply>
</apply>
</apply>
</math>
          <listOfParameters>
            <parameter id="Vf" name="Vf" value="0.002626953125" />
            <parameter id="KiA" name="KiA" value="9.267578125E-9" />
            <parameter id="KiB" name="KiB" value="4.140625E-6" />
            <parameter id="KiP" name="KiP" value="5.3125E-4" />
            <parameter id="KiQ" name="KiQ" value="0.009228515625000001" />
            <parameter id="KmB" name="KmB" value="1.0" />
            <parameter id="KmP" name="KmP" value="1.0" />
            <parameter id="Vr" name="Vr" value="7.40234375E-7" />
          </listOfParameters>
        </kineticLaw>
      </reaction>
      <reaction id="R79" name="R79" reversible="true">
        <listOfReactants>
          <speciesReference species="M_PROPANOATE_c" />
          <speciesReference species="M_ATP_c" />
        </listOfReactants>
        <listOfProducts>
          <speciesReference species="M_PROPIONYLP_c" />
          <speciesReference species="M_ADP_c" />
        </listOfProducts>
        <listOfModifiers>
          <modifierSpeciesReference species="e_R79" />
        </listOfModifiers>
        <kineticLaw>
<math xmlns="http://www.w3.org/1998/Math/MathML"> 
<apply>
<divide />
<apply>
<minus />
<apply>
<divide /> 
<apply>
<times /> 
<ci>Vf</ci> 
<ci>e_R79</ci> 
<ci>M_PROPANOATE_c</ci> 
<ci>M_ATP_c</ci> 
</apply>
<apply>
<times />
<ci>KiA</ci> 
<ci>KmB</ci>
</apply>
</apply>
<apply>
<divide />
<apply>
<times />
<ci>Vr</ci>
<ci>e_R79</ci> 
<ci>M_PROPIONYLP_c</ci> 
<ci>M_PROPIONYLP_c</ci>
</apply>
<apply>
<times />
<ci>KmP</ci> 
<ci>KiQ</ci>
</apply>
</apply>
</apply>
<apply>
<plus /> 
<cn type="integer">1</cn><apply>
<divide /> 
<ci>M_PROPANOATE_c</ci>
<ci>KiA</ci>
</apply>
<apply>
<divide />
<ci>M_ATP_c</ci> 
<ci>KiB</ci>
</apply>
<apply>
<divide /> 
<ci>M_PROPIONYLP_c</ci>
<ci>KiP</ci> 
</apply>
<apply>
<divide />
<ci>M_PROPIONYLP_c</ci>
<ci>KiQ</ci>
</apply>
 <apply>
<divide />
<apply>
<times /> 
<ci>M_PROPANOATE_c</ci> 
<ci>M_ATP_c</ci> 
</apply>
<apply>
<times />
<ci>KiA</ci> 
<ci>KmB</ci> 
</apply>
</apply>
<apply>
<divide />
<apply>
<times />
<ci>M_PROPIONYLP_c</ci>
<ci>M_PROPIONYLP_c</ci>
</apply>
<apply>
<times />
<ci>KmP</ci>
<ci>KiQ</ci>
</apply>
</apply>
</apply>
</apply>
</math>
          <listOfParameters>
            <parameter id="Vf" name="Vf" value="0.966796875" />
            <parameter id="KiA" name="KiA" value="4.5605468750000005E-5" />
            <parameter id="KiB" name="KiB" value="7265625.0" />
            <parameter id="KiP" name="KiP" value="4.7265625E-8" />
            <parameter id="KiQ" name="KiQ" value="968.75" />
            <parameter id="KmB" name="KmB" value="1.0" />
            <parameter id="KmP" name="KmP" value="1.0" />
            <parameter id="Vr" name="Vr" value="7.275390625E-9" />
          </listOfParameters>
        </kineticLaw>
      </reaction>
      <reaction id="R80" name="R80" reversible="true">
        <listOfReactants>
          <speciesReference species="M_SMMALONYLCOA_c" />
        </listOfReactants>
        <listOfProducts>
          <speciesReference species="M_PROPIONYLCOA_c" />
          <speciesReference species="M_CO2_c" />
        </listOfProducts>
        <listOfModifiers>
          <modifierSpeciesReference species="e_R80" />
        </listOfModifiers>
        <kineticLaw>
<math xmlns="http://www.w3.org/1998/Math/MathML"> 
       <ci> kB_R80</ci> 
   </math>
          <listOfParameters>
            <parameter id="kB_R80" name="kB_R80" value="0.0" />
          </listOfParameters>
        </kineticLaw>
      </reaction>
      <reaction id="R81" name="R81" reversible="true">
        <listOfReactants>
          <speciesReference species="M_PROPANOATE_c" />
          <speciesReference species="M_COA_c" />
          <speciesReference species="M_ATP_c" />
        </listOfReactants>
        <listOfProducts>
          <speciesReference species="M_PROPIONYLCOA_c" />
          <speciesReference species="M_AMP_c" />
          <speciesReference species="M_PPI_c" />
        </listOfProducts>
        <listOfModifiers>
          <modifierSpeciesReference species="e_R81" />
        </listOfModifiers>
        <kineticLaw>
<math xmlns="http://www.w3.org/1998/Math/MathML"> 
       <ci> kB_R81</ci> 
   </math>
          <listOfParameters>
            <parameter id="kB_R81" name="kB_R81" value="0.0" />
          </listOfParameters>
        </kineticLaw>
      </reaction>
      <reaction id="R82" name="R82" reversible="true">
        <listOfReactants>
          <speciesReference species="M_PROPIONYLCOA_c" />
          <speciesReference species="M_OA_c" />
        </listOfReactants>
        <listOfProducts>
          <speciesReference species="M_2METHYLCITRATE_c" />
          <speciesReference species="M_COA_c" />
        </listOfProducts>
        <listOfModifiers>
          <modifierSpeciesReference species="e_R82" />
        </listOfModifiers>
        <kineticLaw>
<math xmlns="http://www.w3.org/1998/Math/MathML"> 
<apply>
<divide />
<apply>
<minus />
<apply>
<divide /> 
<apply>
<times /> 
<ci>Vf</ci> 
<ci>e_R82</ci> 
<ci>M_PROPIONYLCOA_c</ci> 
<ci>M_OA_c</ci> 
</apply>
<apply>
<times />
<ci>KiA</ci> 
<ci>KmB</ci>
</apply>
</apply>
<apply>
<divide />
<apply>
<times />
<ci>Vr</ci>
<ci>e_R82</ci> 
<ci>M_2METHYLCITRATE_c</ci> 
<ci>M_2METHYLCITRATE_c</ci>
</apply>
<apply>
<times />
<ci>KmP</ci> 
<ci>KiQ</ci>
</apply>
</apply>
</apply>
<apply>
<plus /> 
<cn type="integer">1</cn><apply>
<divide /> 
<ci>M_PROPIONYLCOA_c</ci>
<ci>KiA</ci>
</apply>
<apply>
<divide />
<ci>M_OA_c</ci> 
<ci>KiB</ci>
</apply>
<apply>
<divide /> 
<ci>M_2METHYLCITRATE_c</ci>
<ci>KiP</ci> 
</apply>
<apply>
<divide />
<ci>M_2METHYLCITRATE_c</ci>
<ci>KiQ</ci>
</apply>
 <apply>
<divide />
<apply>
<times /> 
<ci>M_PROPIONYLCOA_c</ci> 
<ci>M_OA_c</ci> 
</apply>
<apply>
<times />
<ci>KiA</ci> 
<ci>KmB</ci> 
</apply>
</apply>
<apply>
<divide />
<apply>
<times />
<ci>M_2METHYLCITRATE_c</ci>
<ci>M_2METHYLCITRATE_c</ci>
</apply>
<apply>
<times />
<ci>KmP</ci>
<ci>KiQ</ci>
</apply>
</apply>
</apply>
</apply>
</math>
          <listOfParameters>
            <parameter id="Vf" name="Vf" value="0.1650390625" />
            <parameter id="KiA" name="KiA" value="9.74609375E-8" />
            <parameter id="KiB" name="KiB" value="3.3691406249999995E-6" />
            <parameter id="KiP" name="KiP" value="2460.9375" />
            <parameter id="KiQ" name="KiQ" value="0.008134765625" />
            <parameter id="KmB" name="KmB" value="1.0" />
            <parameter id="KmP" name="KmP" value="1.0" />
            <parameter id="Vr" name="Vr" value="0.955078125" />
          </listOfParameters>
        </kineticLaw>
      </reaction>
      <reaction id="R83" name="R83" reversible="true">
        <listOfReactants>
          <speciesReference species="M_2METHYLCITRATE_c" />
        </listOfReactants>
        <listOfProducts>
          <speciesReference species="M_2METHYLCISACONITATE_c" />
        </listOfProducts>
        <listOfModifiers>
          <modifierSpeciesReference species="e_R83" />
        </listOfModifiers>
        <kineticLaw>
<math xmlns="http://www.w3.org/1998/Math/MathML">  
<apply>
   <divide />
   <apply>
       <minus />
       <apply>
           <times />
           <ci>KA</ci>
           <ci>e_R83</ci>
           <ci>M_2METHYLCITRATE_c</ci>
       </apply>
       <apply>
           <times />
           <ci>KP</ci>
           <ci>e_R83</ci>
           <ci>M_2METHYLCISACONITATE_c</ci>
       </apply>
   </apply>
       <apply>
           <plus />
           <cn type="integer">1</cn>
       <apply>
           <divide />
           <ci>M_2METHYLCITRATE_c</ci>
           <ci>KmA</ci>
       </apply>
       <apply>
           <divide />
           <ci>M_2METHYLCISACONITATE_c</ci>
           <ci>KmP</ci>
       </apply>
   </apply>
</apply>
</math>
          <listOfParameters>
            <parameter id="KA" name="KA" value="229492.1875" />
            <parameter id="KP" name="KP" value="3.759765625E-8" />
            <parameter id="KmA" name="KmA" value="3.544921875E-7" />
            <parameter id="KmP" name="KmP" value="0.0015917968750000001" />
          </listOfParameters>
        </kineticLaw>
      </reaction>
      <reaction id="R84" name="R84" reversible="true">
        <listOfReactants>
          <speciesReference species="M_2METHYLCISACONITATE_c" />
        </listOfReactants>
        <listOfProducts>
          <speciesReference species="M_METHYLISOCITRATE_c" />
        </listOfProducts>
        <listOfModifiers>
          <modifierSpeciesReference species="e_R84" />
        </listOfModifiers>
        <kineticLaw>
<math xmlns="http://www.w3.org/1998/Math/MathML">  
<apply>
   <divide />
   <apply>
       <minus />
       <apply>
           <times />
           <ci>KA</ci>
           <ci>e_R84</ci>
           <ci>M_2METHYLCISACONITATE_c</ci>
       </apply>
       <apply>
           <times />
           <ci>KP</ci>
           <ci>e_R84</ci>
           <ci>M_METHYLISOCITRATE_c</ci>
       </apply>
   </apply>
       <apply>
           <plus />
           <cn type="integer">1</cn>
       <apply>
           <divide />
           <ci>M_2METHYLCISACONITATE_c</ci>
           <ci>KmA</ci>
       </apply>
       <apply>
           <divide />
           <ci>M_METHYLISOCITRATE_c</ci>
           <ci>KmP</ci>
       </apply>
   </apply>
</apply>
</math>
          <listOfParameters>
            <parameter id="KA" name="KA" value="9003.90625" />
            <parameter id="KP" name="KP" value="3.22265625E-4" />
            <parameter id="KmA" name="KmA" value="44.23828125" />
            <parameter id="KmP" name="KmP" value="9.033203125E-6" />
          </listOfParameters>
        </kineticLaw>
      </reaction>
      <reaction id="R85" name="R85" reversible="true">
        <listOfReactants>
          <speciesReference species="M_METHYLISOCITRATE_c" />
        </listOfReactants>
        <listOfProducts>
          <speciesReference species="M_SUCC_c" />
          <speciesReference species="M_PYR_c" />
        </listOfProducts>
        <listOfModifiers>
          <modifierSpeciesReference species="e_R85" />
        </listOfModifiers>
        <kineticLaw>
<math xmlns="http://www.w3.org/1998/Math/MathML">  
<apply>
<divide /> 
<apply>
<minus /> 
<apply>
<divide />
<apply>
<times />
<ci>Vf</ci> 
<ci>e_R85</ci> 
<ci>M_METHYLISOCITRATE_c</ci> 
</apply>
<ci>KmA</ci>
</apply>
<apply>
<divide />
<apply>
<times />
<ci>Vr</ci>
<ci>e_R85</ci> 
<ci>M_SUCC_c</ci>
<ci>M_SUCC_c</ci>
</apply>
<apply>
<times />
<ci>KmP</ci>
<ci>KiQ</ci>
</apply>
</apply>
</apply>
<apply>
<plus /> 
<cn type="integer">1</cn>
<apply>
 <divide /> 
<ci>M_METHYLISOCITRATE_c</ci>
<ci>KmA</ci>
</apply>
<apply>
<divide />
<ci>M_SUCC_c</ci>
<ci>KiQ</ci>
</apply>
<apply>
<divide />
<apply>
 <times /> 
<ci>M_SUCC_c</ci>
<ci>M_SUCC_c</ci>
</apply>
<apply>
<times />
<ci>KmP</ci> 
<ci>KiQ</ci> 
</apply>
</apply>
<apply>
<divide /> 
<ci>M_SUCC_c</ci> 
<ci>KiQ</ci> 
</apply>
</apply>
</apply>
 </math>
          <listOfParameters>
            <parameter id="Vf" name="Vf" value="0.08134765625000001" />
            <parameter id="KmA" name="KmA" value="9.365234375E-6" />
            <parameter id="KmQ" name="KmQ" value="1.0" />
            <parameter id="KmP" name="KmP" value="1.0" />
            <parameter id="KiQ" name="KiQ" value="0.23046875" />
            <parameter id="Vr" name="Vr" value="0.046875" />
          </listOfParameters>
        </kineticLaw>
      </reaction>
      <reaction id="R86" name="R86" reversible="true">
        <listOfReactants>
          <speciesReference species="M_PROPIONYLCOA_c" />
          <speciesReference species="M_MK_c" />
        </listOfReactants>
        <listOfProducts>
          <speciesReference species="M_ACRCOA_c" />
          <speciesReference species="M_MKH2_c" />
        </listOfProducts>
        <listOfModifiers>
          <modifierSpeciesReference species="e_R86" />
        </listOfModifiers>
        <kineticLaw>
<math xmlns="http://www.w3.org/1998/Math/MathML"> 
       <ci> kB_R86</ci> 
   </math>
          <listOfParameters>
            <parameter id="kB_R86" name="kB_R86" value="0.0" />
          </listOfParameters>
        </kineticLaw>
      </reaction>
      <reaction id="R87" name="R87" reversible="true">
        <listOfReactants>
          <speciesReference species="M_G6P_c" />
          <speciesReference species="M_NADP_c" />
          <speciesReference species="M_F420_c" stoichiometry="0.0" />
        </listOfReactants>
        <listOfProducts>
          <speciesReference species="M_D6PGL_c" />
          <speciesReference species="M_NADPH_c" />
        </listOfProducts>
        <listOfModifiers>
          <modifierSpeciesReference species="e_R87" />
        </listOfModifiers>
        <kineticLaw>
<math xmlns="http://www.w3.org/1998/Math/MathML"> 
       <ci> kB_R87</ci> 
   </math>
          <listOfParameters>
            <parameter id="kB_R87" name="kB_R87" value="0.0" />
          </listOfParameters>
        </kineticLaw>
      </reaction>
      <reaction id="R88" name="R88" reversible="true">
        <listOfReactants>
          <speciesReference species="M_D6PGL_c" />
        </listOfReactants>
        <listOfProducts>
          <speciesReference species="M_D6PGC_c" />
        </listOfProducts>
        <listOfModifiers>
          <modifierSpeciesReference species="e_R88" />
        </listOfModifiers>
        <kineticLaw>
<math xmlns="http://www.w3.org/1998/Math/MathML"> 
       <ci> kB_R88</ci> 
   </math>
          <listOfParameters>
            <parameter id="kB_R88" name="kB_R88" value="0.0" />
          </listOfParameters>
        </kineticLaw>
      </reaction>
      <reaction id="R89" name="R89" reversible="true">
        <listOfReactants>
          <speciesReference species="M_D6PGC_c" />
          <speciesReference species="M_NADP_c" />
        </listOfReactants>
        <listOfProducts>
          <speciesReference species="M_RL5P_c" />
          <speciesReference species="M_NADPH_c" />
          <speciesReference species="M_CO2_c" />
        </listOfProducts>
        <listOfModifiers>
          <modifierSpeciesReference species="e_R89" />
        </listOfModifiers>
        <kineticLaw>
<math xmlns="http://www.w3.org/1998/Math/MathML"> 
       <ci> kB_R89</ci> 
   </math>
          <listOfParameters>
            <parameter id="kB_R89" name="kB_R89" value="0.0" />
          </listOfParameters>
        </kineticLaw>
      </reaction>
      <reaction id="R90" name="R90" reversible="true">
        <listOfReactants>
          <speciesReference species="M_X5P_c" />
        </listOfReactants>
        <listOfProducts>
          <speciesReference species="M_RL5P_c" />
        </listOfProducts>
        <listOfModifiers>
          <modifierSpeciesReference species="e_R90" />
        </listOfModifiers>
        <kineticLaw>
<math xmlns="http://www.w3.org/1998/Math/MathML">  
<apply>
   <divide />
   <apply>
       <minus />
       <apply>
           <times />
           <ci>KA</ci>
           <ci>e_R90</ci>
           <ci>M_RL5P_c</ci>
       </apply>
       <apply>
           <times />
           <ci>KP</ci>
           <ci>e_R90</ci>
           <ci>M_X5P_c</ci>
       </apply>
   </apply>
       <apply>
           <plus />
           <cn type="integer">1</cn>
       <apply>
           <divide />
           <ci>M_RL5P_c</ci>
           <ci>KmA</ci>
       </apply>
       <apply>
           <divide />
           <ci>M_X5P_c</ci>
           <ci>KmP</ci>
       </apply>
   </apply>
</apply>
</math>
          <listOfParameters>
            <parameter id="KA" name="KA" value="358398.4375" />
            <parameter id="KP" name="KP" value="8.115234375" />
            <parameter id="KmA" name="KmA" value="3.6035156249999997E-7" />
            <parameter id="KmP" name="KmP" value="4.1894531249999996E-6" />
          </listOfParameters>
        </kineticLaw>
      </reaction>
      <reaction id="R91" name="R91" reversible="true">
        <listOfReactants>
          <speciesReference species="M_RL5P_c" />
        </listOfReactants>
        <listOfProducts>
          <speciesReference species="M_R5P_c" />
        </listOfProducts>
        <listOfModifiers>
          <modifierSpeciesReference species="e_R91" />
        </listOfModifiers>
        <kineticLaw>
<math xmlns="http://www.w3.org/1998/Math/MathML">  
<apply>
   <divide />
   <apply>
       <minus />
       <apply>
           <times />
           <ci>KA</ci>
           <ci>e_R91</ci>
           <ci>M_RL5P_c</ci>
       </apply>
       <apply>
           <times />
           <ci>KP</ci>
           <ci>e_R91</ci>
           <ci>M_R5P_c</ci>
       </apply>
   </apply>
       <apply>
           <plus />
           <cn type="integer">1</cn>
       <apply>
           <divide />
           <ci>M_RL5P_c</ci>
           <ci>KmA</ci>
       </apply>
       <apply>
           <divide />
           <ci>M_R5P_c</ci>
           <ci>KmP</ci>
       </apply>
   </apply>
</apply>
</math>
          <listOfParameters>
            <parameter id="KA" name="KA" value="31250.0" />
            <parameter id="KP" name="KP" value="6.62109375E-6" />
            <parameter id="KmA" name="KmA" value="0.517578125" />
            <parameter id="KmP" name="KmP" value="3.7792968749999997E-6" />
          </listOfParameters>
        </kineticLaw>
      </reaction>
      <reaction id="R92" name="R92" reversible="true">
        <listOfReactants>
          <speciesReference species="M_R5P_c" />
        </listOfReactants>
        <listOfProducts>
          <speciesReference species="M_R1P_c" />
        </listOfProducts>
        <listOfModifiers>
          <modifierSpeciesReference species="e_R92" />
        </listOfModifiers>
        <kineticLaw>
<math xmlns="http://www.w3.org/1998/Math/MathML"> 
       <ci> kB_R92</ci> 
   </math>
          <listOfParameters>
            <parameter id="kB_R92" name="kB_R92" value="0.0" />
          </listOfParameters>
        </kineticLaw>
      </reaction>
      <reaction id="R93" name="R93" reversible="true">
        <listOfReactants>
          <speciesReference species="M_X5P_c" />
          <speciesReference species="M_R5P_c" />
          <speciesReference species="M_THI_c" stoichiometry="0.0" />
        </listOfReactants>
        <listOfProducts>
          <speciesReference species="M_G3P_c" />
          <speciesReference species="M_S7P_c" />
        </listOfProducts>
        <listOfModifiers>
          <modifierSpeciesReference species="e_R93" />
        </listOfModifiers>
        <kineticLaw>
<math xmlns="http://www.w3.org/1998/Math/MathML"> 
       <ci> kB_R93</ci> 
   </math>
          <listOfParameters>
            <parameter id="kB_R93" name="kB_R93" value="0.0" />
          </listOfParameters>
        </kineticLaw>
      </reaction>
      <reaction id="R94" name="R94" reversible="true">
        <listOfReactants>
          <speciesReference species="M_G3P_c" />
          <speciesReference species="M_S7P_c" />
          <speciesReference species="M_THI_c" stoichiometry="0.0" />
        </listOfReactants>
        <listOfProducts>
          <speciesReference species="M_X5P_c" />
          <speciesReference species="M_R5P_c" />
        </listOfProducts>
        <listOfModifiers>
          <modifierSpeciesReference species="e_R94" />
        </listOfModifiers>
        <kineticLaw>
 <math xmlns="http://www.w3.org/1998/Math/MathML"> 
<apply>
<divide/>
<apply>
<minus/>
<apply>
<divide/>
<apply>
<times/>
<ci> Vf </ci>
<ci>e_R94</ci> 
<ci>M_G3P_c</ci> 
<ci>M_S7P_c</ci> 
<ci>M_THI_c</ci> 
</apply>
<apply>
<times/>
<ci>KA</ci> 
<ci>KB</ci> 
<ci>KC</ci> 
</apply>
</apply>
<apply>
<divide/>
<apply>
<times/>
<ci> Vr </ci>
<ci>e_R94</ci> 
 <ci>M_X5P_c</ci> 
<ci>M_X5P_c</ci> 
</apply>
<apply>
<times/>
<ci>KP</ci> 
<ci>KQ</ci> 
</apply>
</apply>
</apply>
<apply>
<minus/>
<apply>
<plus/>
<apply>
<times/>
<apply>
<plus/>
<cn type="integer"> 1 </cn>
<apply>
<divide/>
<ci>M_G3P_c</ci>
<ci>KA</ci>
</apply>
</apply>
<apply>
<plus/>
<cn type="integer"> 1 </cn>
<apply>
<divide/>
<ci>M_S7P_c</ci>
<ci>KB</ci>
</apply>
</apply>
<apply>
<plus/>
<cn type="integer"> 1 </cn>
<apply>
<divide/>
<ci>M_THI_c</ci>
<ci>KC</ci>
</apply>
</apply>
</apply>
<apply>
<times/>
<apply>
<plus/>
<cn type="integer"> 1 </cn>
<apply>
<divide/>
<ci>M_X5P_c</ci>
<ci>KP</ci>
</apply>
</apply>
<apply>
<plus/>
<cn type="integer"> 1 </cn>
<apply>
<divide/>
<ci>M_X5P_c</ci>
<ci>KQ</ci>
</apply>
</apply>
</apply>
</apply>
<cn type="integer"> 1 </cn>
</apply>
</apply>
</math>
          <listOfParameters>
            <parameter id="Vf" name="Vf" value="0.059375000000000004" />
            <parameter id="Vr" name="Vr" value="5.078125" />
            <parameter id="KA" name="KA" value="9.453125E-6" />
            <parameter id="KB" name="KB" value="6.738281250000001E-6" />
            <parameter id="KC" name="KC" value="4.882812499999999E-6" />
            <parameter id="KP" name="KP" value="0.37109375" />
            <parameter id="KQ" name="KQ" value="7.51953125E-10" />
          </listOfParameters>
        </kineticLaw>
      </reaction>
      <reaction id="R95" name="R95" reversible="true">
        <listOfReactants>
          <speciesReference species="M_X5P_c" />
          <speciesReference species="M_E4P_c" />
          <speciesReference species="M_THI_c" stoichiometry="0.0" />
        </listOfReactants>
        <listOfProducts>
          <speciesReference species="M_G3P_c" />
          <speciesReference species="M_F6P_c" />
        </listOfProducts>
        <listOfModifiers>
          <modifierSpeciesReference species="e_R95" />
        </listOfModifiers>
        <kineticLaw>
<math xmlns="http://www.w3.org/1998/Math/MathML"> 
       <ci> kB_R95</ci> 
   </math>
          <listOfParameters>
            <parameter id="kB_R95" name="kB_R95" value="0.0" />
          </listOfParameters>
        </kineticLaw>
      </reaction>
      <reaction id="R96" name="R96" reversible="true">
        <listOfReactants>
          <speciesReference species="M_G3P_c" />
          <speciesReference species="M_F6P_c" />
          <speciesReference species="M_THI_c" stoichiometry="0.0" />
        </listOfReactants>
        <listOfProducts>
          <speciesReference species="M_X5P_c" />
          <speciesReference species="M_E4P_c" />
        </listOfProducts>
        <listOfModifiers>
          <modifierSpeciesReference species="e_R96" />
        </listOfModifiers>
        <kineticLaw>
 <math xmlns="http://www.w3.org/1998/Math/MathML"> 
<apply>
<divide/>
<apply>
<minus/>
<apply>
<divide/>
<apply>
<times/>
<ci> Vf </ci>
<ci>e_R96</ci> 
<ci>M_G3P_c</ci> 
<ci>M_F6P_c</ci> 
<ci>M_THI_c</ci> 
</apply>
<apply>
<times/>
<ci>KA</ci> 
<ci>KB</ci> 
<ci>KC</ci> 
</apply>
</apply>
<apply>
<divide/>
<apply>
<times/>
<ci> Vr </ci>
<ci>e_R96</ci> 
 <ci>M_X5P_c</ci> 
<ci>M_X5P_c</ci> 
</apply>
<apply>
<times/>
<ci>KP</ci> 
<ci>KQ</ci> 
</apply>
</apply>
</apply>
<apply>
<minus/>
<apply>
<plus/>
<apply>
<times/>
<apply>
<plus/>
<cn type="integer"> 1 </cn>
<apply>
<divide/>
<ci>M_G3P_c</ci>
<ci>KA</ci>
</apply>
</apply>
<apply>
<plus/>
<cn type="integer"> 1 </cn>
<apply>
<divide/>
<ci>M_F6P_c</ci>
<ci>KB</ci>
</apply>
</apply>
<apply>
<plus/>
<cn type="integer"> 1 </cn>
<apply>
<divide/>
<ci>M_THI_c</ci>
<ci>KC</ci>
</apply>
</apply>
</apply>
<apply>
<times/>
<apply>
<plus/>
<cn type="integer"> 1 </cn>
<apply>
<divide/>
<ci>M_X5P_c</ci>
<ci>KP</ci>
</apply>
</apply>
<apply>
<plus/>
<cn type="integer"> 1 </cn>
<apply>
<divide/>
<ci>M_X5P_c</ci>
<ci>KQ</ci>
</apply>
</apply>
</apply>
</apply>
<cn type="integer"> 1 </cn>
</apply>
</apply>
</math>
          <listOfParameters>
            <parameter id="Vf" name="Vf" value="0.0595703125" />
            <parameter id="Vr" name="Vr" value="6.25E-8" />
            <parameter id="KA" name="KA" value="6.542968749999999E-9" />
            <parameter id="KB" name="KB" value="1.103515625E-9" />
            <parameter id="KC" name="KC" value="7.949218750000001E-4" />
            <parameter id="KP" name="KP" value="3525390.625" />
            <parameter id="KQ" name="KQ" value="403320.3125" />
          </listOfParameters>
        </kineticLaw>
      </reaction>
      <reaction id="R97" name="R97" reversible="true">
        <listOfReactants>
          <speciesReference species="M_E4P_c" />
          <speciesReference species="M_F6P_c" />
        </listOfReactants>
        <listOfProducts>
          <speciesReference species="M_G3P_c" />
          <speciesReference species="M_S7P_c" />
        </listOfProducts>
        <listOfModifiers>
          <modifierSpeciesReference species="e_R97" />
        </listOfModifiers>
        <kineticLaw>
<math xmlns="http://www.w3.org/1998/Math/MathML"> 
<apply>
<divide />
<apply>
<minus />
<apply>
<divide /> 
<apply>
<times /> 
<ci>Vf</ci> 
<ci>e_R97</ci> 
<ci>M_G3P_c</ci> 
<ci>M_S7P_c</ci> 
</apply>
<apply>
<times />
<ci>KiA</ci> 
<ci>KmB</ci>
</apply>
</apply>
<apply>
<divide />
<apply>
<times />
<ci>Vr</ci>
<ci>e_R97</ci> 
<ci>M_E4P_c</ci> 
<ci>M_E4P_c</ci>
</apply>
<apply>
<times />
<ci>KmP</ci> 
<ci>KiQ</ci>
</apply>
</apply>
</apply>
<apply>
<plus /> 
<cn type="integer">1</cn><apply>
<divide /> 
<ci>M_G3P_c</ci>
<ci>KiA</ci>
</apply>
<apply>
<divide />
<ci>M_S7P_c</ci> 
<ci>KiB</ci>
</apply>
<apply>
<divide /> 
<ci>M_E4P_c</ci>
<ci>KiP</ci> 
</apply>
<apply>
<divide />
<ci>M_E4P_c</ci>
<ci>KiQ</ci>
</apply>
 <apply>
<divide />
<apply>
<times /> 
<ci>M_G3P_c</ci> 
<ci>M_S7P_c</ci> 
</apply>
<apply>
<times />
<ci>KiA</ci> 
<ci>KmB</ci> 
</apply>
</apply>
<apply>
<divide />
<apply>
<times />
<ci>M_E4P_c</ci>
<ci>M_E4P_c</ci>
</apply>
<apply>
<times />
<ci>KmP</ci>
<ci>KiQ</ci>
</apply>
</apply>
</apply>
</apply>
</math>
          <listOfParameters>
            <parameter id="Vf" name="Vf" value="0.126953125" />
            <parameter id="KiA" name="KiA" value="8.886718750000001E-9" />
            <parameter id="KiB" name="KiB" value="6.42578125E-8" />
            <parameter id="KiP" name="KiP" value="41308.59375" />
            <parameter id="KiQ" name="KiQ" value="0.04365234375" />
            <parameter id="KmB" name="KmB" value="1.0" />
            <parameter id="KmP" name="KmP" value="1.0" />
            <parameter id="Vr" name="Vr" value="4.677734375" />
          </listOfParameters>
        </kineticLaw>
      </reaction>
      <reaction id="R98" name="R98" reversible="true">
        <listOfReactants>
          <speciesReference species="M_RIB_c" />
          <speciesReference species="M_ATP_c" />
        </listOfReactants>
        <listOfProducts>
          <speciesReference species="M_DR5P_c" />
          <speciesReference species="M_ADP_c" />
        </listOfProducts>
        <listOfModifiers>
          <modifierSpeciesReference species="e_R98" />
        </listOfModifiers>
        <kineticLaw>
<math xmlns="http://www.w3.org/1998/Math/MathML"> 
       <ci> kB_R98</ci> 
   </math>
          <listOfParameters>
            <parameter id="kB_R98" name="kB_R98" value="0.0" />
          </listOfParameters>
        </kineticLaw>
      </reaction>
      <reaction id="R99" name="R99" reversible="true">
        <listOfReactants>
          <speciesReference species="M_DR5P_c" />
        </listOfReactants>
        <listOfProducts>
          <speciesReference species="M_ACAL_c" />
          <speciesReference species="M_G3P_c" />
        </listOfProducts>
        <listOfModifiers>
          <modifierSpeciesReference species="e_R99" />
        </listOfModifiers>
        <kineticLaw>
<math xmlns="http://www.w3.org/1998/Math/MathML"> 
       <ci> kB_R99</ci> 
   </math>
          <listOfParameters>
            <parameter id="kB_R99" name="kB_R99" value="0.0" />
          </listOfParameters>
        </kineticLaw>
      </reaction>
      <reaction id="R100" name="R100" reversible="true">
        <listOfReactants>
          <speciesReference species="M_PYR_c" />
          <speciesReference species="M_BIOTIN_CO2_c" />
        </listOfReactants>
        <listOfProducts>
          <speciesReference species="M_OA_c" />
          <speciesReference species="M_BIOTIN_c" stoichiometry="0.0" />
        </listOfProducts>
        <listOfModifiers>
          <modifierSpeciesReference species="e_R100" />
        </listOfModifiers>
        <kineticLaw>
<math xmlns="http://www.w3.org/1998/Math/MathML"> 
       <ci> kB_R100</ci> 
   </math>
          <listOfParameters>
            <parameter id="kB_R100" name="kB_R100" value="0.0" />
          </listOfParameters>
        </kineticLaw>
      </reaction>
      <reaction id="R101" name="R101" reversible="true">
        <listOfReactants>
          <speciesReference species="M_OA_c" />
          <speciesReference species="M_GTP_c" />
        </listOfReactants>
        <listOfProducts>
          <speciesReference species="M_GDP_c" />
          <speciesReference species="M_PEP_c" />
          <speciesReference species="M_CO2_c" />
        </listOfProducts>
        <listOfModifiers>
          <modifierSpeciesReference species="e_R101" />
        </listOfModifiers>
        <kineticLaw>
 <math xmlns="http://www.w3.org/1998/Math/MathML"> 
<apply>
<divide/>
<apply>
<minus/>
<apply>
<divide/>
<apply>
<times/>
<ci> Vf </ci>
<ci>e_R101</ci> 
<ci>M_GDP_c</ci> 
<ci>M_PEP_c</ci> 
<ci>M_CO2_c</ci> 
</apply>
<apply>
<times/>
<ci>KA</ci> 
<ci>KB</ci> 
<ci>KC</ci> 
</apply>
</apply>
<apply>
<divide/>
<apply>
<times/>
<ci> Vr </ci>
<ci>e_R101</ci> 
 <ci>M_OA_c</ci> 
<ci>M_OA_c</ci> 
</apply>
<apply>
<times/>
<ci>KP</ci> 
<ci>KQ</ci> 
</apply>
</apply>
</apply>
<apply>
<minus/>
<apply>
<plus/>
<apply>
<times/>
<apply>
<plus/>
<cn type="integer"> 1 </cn>
<apply>
<divide/>
<ci>M_GDP_c</ci>
<ci>KA</ci>
</apply>
</apply>
<apply>
<plus/>
<cn type="integer"> 1 </cn>
<apply>
<divide/>
<ci>M_PEP_c</ci>
<ci>KB</ci>
</apply>
</apply>
<apply>
<plus/>
<cn type="integer"> 1 </cn>
<apply>
<divide/>
<ci>M_CO2_c</ci>
<ci>KC</ci>
</apply>
</apply>
</apply>
<apply>
<times/>
<apply>
<plus/>
<cn type="integer"> 1 </cn>
<apply>
<divide/>
<ci>M_OA_c</ci>
<ci>KP</ci>
</apply>
</apply>
<apply>
<plus/>
<cn type="integer"> 1 </cn>
<apply>
<divide/>
<ci>M_OA_c</ci>
<ci>KQ</ci>
</apply>
</apply>
</apply>
</apply>
<cn type="integer"> 1 </cn>
</apply>
</apply>
</math>
          <listOfParameters>
            <parameter id="Vf" name="Vf" value="0.021191406250000003" />
            <parameter id="Vr" name="Vr" value="4.560546875E-8" />
            <parameter id="KA" name="KA" value="9.423828125E-8" />
            <parameter id="KB" name="KB" value="0.0039453125" />
            <parameter id="KC" name="KC" value="6445312.5" />
            <parameter id="KP" name="KP" value="0.08232421875000001" />
            <parameter id="KQ" name="KQ" value="8.027343750000001E-4" />
          </listOfParameters>
        </kineticLaw>
      </reaction>
      <reaction id="R102" name="R102" reversible="true">
        <listOfReactants>
          <speciesReference species="M_ICIT_c" />
        </listOfReactants>
        <listOfProducts>
          <speciesReference species="M_GLX_c" />
          <speciesReference species="M_SUCC_c" />
        </listOfProducts>
        <listOfModifiers>
          <modifierSpeciesReference species="e_R102" />
        </listOfModifiers>
        <kineticLaw>
<math xmlns="http://www.w3.org/1998/Math/MathML">  
<apply>
<divide /> 
<apply>
<minus /> 
<apply>
<divide />
<apply>
<times />
<ci>Vf</ci> 
<ci>e_R102</ci> 
<ci>M_ICIT_c</ci> 
</apply>
<ci>KmA</ci>
</apply>
<apply>
<divide />
<apply>
<times />
<ci>Vr</ci>
<ci>e_R102</ci> 
<ci>M_GLX_c</ci>
<ci>M_GLX_c</ci>
</apply>
<apply>
<times />
<ci>KmP</ci>
<ci>KiQ</ci>
</apply>
</apply>
</apply>
<apply>
<plus /> 
<cn type="integer">1</cn>
<apply>
 <divide /> 
<ci>M_ICIT_c</ci>
<ci>KmA</ci>
</apply>
<apply>
<divide />
<ci>M_GLX_c</ci>
<ci>KiQ</ci>
</apply>
<apply>
<divide />
<apply>
 <times /> 
<ci>M_GLX_c</ci>
<ci>M_GLX_c</ci>
</apply>
<apply>
<times />
<ci>KmP</ci> 
<ci>KiQ</ci> 
</apply>
</apply>
<apply>
<divide /> 
<ci>M_GLX_c</ci> 
<ci>KiQ</ci> 
</apply>
</apply>
</apply>
 </math>
          <listOfParameters>
            <parameter id="Vf" name="Vf" value="0.08964843750000001" />
            <parameter id="KmA" name="KmA" value="6.30859375E-9" />
            <parameter id="KmQ" name="KmQ" value="1.0" />
            <parameter id="KmP" name="KmP" value="1.0" />
            <parameter id="KiQ" name="KiQ" value="3.10546875E-5" />
            <parameter id="Vr" name="Vr" value="3.9453125E-7" />
          </listOfParameters>
        </kineticLaw>
      </reaction>
      <reaction id="R103" name="R103" reversible="true">
        <listOfReactants>
          <speciesReference species="M_GLX_c" />
          <speciesReference species="M_ACCOA_c" />
        </listOfReactants>
        <listOfProducts>
          <speciesReference species="M_MAL_c" />
          <speciesReference species="M_COA_c" />
        </listOfProducts>
        <listOfModifiers>
          <modifierSpeciesReference species="e_R103" />
        </listOfModifiers>
        <kineticLaw>
<math xmlns="http://www.w3.org/1998/Math/MathML"> 
<apply>
<divide />
<apply>
<minus />
<apply>
<divide /> 
<apply>
<times /> 
<ci>Vf</ci> 
<ci>e_R103</ci> 
<ci>M_GLX_c</ci> 
<ci>M_ACCOA_c</ci> 
</apply>
<apply>
<times />
<ci>KiA</ci> 
<ci>KmB</ci>
</apply>
</apply>
<apply>
<divide />
<apply>
<times />
<ci>Vr</ci>
<ci>e_R103</ci> 
<ci>M_MAL_c</ci> 
<ci>M_MAL_c</ci>
</apply>
<apply>
<times />
<ci>KmP</ci> 
<ci>KiQ</ci>
</apply>
</apply>
</apply>
<apply>
<plus /> 
<cn type="integer">1</cn><apply>
<divide /> 
<ci>M_GLX_c</ci>
<ci>KiA</ci>
</apply>
<apply>
<divide />
<ci>M_ACCOA_c</ci> 
<ci>KiB</ci>
</apply>
<apply>
<divide /> 
<ci>M_MAL_c</ci>
<ci>KiP</ci> 
</apply>
<apply>
<divide />
<ci>M_MAL_c</ci>
<ci>KiQ</ci>
</apply>
 <apply>
<divide />
<apply>
<times /> 
<ci>M_GLX_c</ci> 
<ci>M_ACCOA_c</ci> 
</apply>
<apply>
<times />
<ci>KiA</ci> 
<ci>KmB</ci> 
</apply>
</apply>
<apply>
<divide />
<apply>
<times />
<ci>M_MAL_c</ci>
<ci>M_MAL_c</ci>
</apply>
<apply>
<times />
<ci>KmP</ci>
<ci>KiQ</ci>
</apply>
</apply>
</apply>
</apply>
</math>
          <listOfParameters>
            <parameter id="Vf" name="Vf" value="0.181640625" />
            <parameter id="KiA" name="KiA" value="4.94140625E-9" />
            <parameter id="KiB" name="KiB" value="9.892578125E-7" />
            <parameter id="KiP" name="KiP" value="6591.796875" />
            <parameter id="KiQ" name="KiQ" value="67.87109375" />
            <parameter id="KmB" name="KmB" value="1.0" />
            <parameter id="KmP" name="KmP" value="1.0" />
            <parameter id="Vr" name="Vr" value="3.125E-5" />
          </listOfParameters>
        </kineticLaw>
      </reaction>
      <reaction id="R104" name="R104" reversible="true">
        <listOfReactants>
          <speciesReference species="M_GLAL_c" />
          <speciesReference species="M_NAD_c" />
        </listOfReactants>
        <listOfProducts>
          <speciesReference species="M_GLYCOLATE_c" />
          <speciesReference species="M_NADH_c" />
        </listOfProducts>
        <listOfModifiers>
          <modifierSpeciesReference species="e_R104" />
        </listOfModifiers>
        <kineticLaw>
<math xmlns="http://www.w3.org/1998/Math/MathML"> 
       <ci> kB_R104</ci> 
   </math>
          <listOfParameters>
            <parameter id="kB_R104" name="kB_R104" value="0.0" />
          </listOfParameters>
        </kineticLaw>
      </reaction>
      <reaction id="R105" name="R105" reversible="true">
        <listOfReactants>
          <speciesReference species="M_GLYCOLATE_c" />
          <speciesReference species="M_O2_c" />
        </listOfReactants>
        <listOfProducts>
          <speciesReference species="M_GLX_c" />
          <speciesReference species="M_H2O2_c" />
        </listOfProducts>
        <listOfModifiers>
          <modifierSpeciesReference species="e_R105" />
        </listOfModifiers>
        <kineticLaw>
<math xmlns="http://www.w3.org/1998/Math/MathML"> 
<apply>
<divide />
<apply>
<minus />
<apply>
<divide /> 
<apply>
<times /> 
<ci>Vf</ci> 
<ci>e_R105</ci> 
<ci>M_GLYCOLATE_c</ci> 
<ci>M_O2_c</ci> 
</apply>
<apply>
<times />
<ci>KiA</ci> 
<ci>KmB</ci>
</apply>
</apply>
<apply>
<divide />
<apply>
<times />
<ci>Vr</ci>
<ci>e_R105</ci> 
<ci>M_GLX_c</ci> 
<ci>M_GLX_c</ci>
</apply>
<apply>
<times />
<ci>KmP</ci> 
<ci>KiQ</ci>
</apply>
</apply>
</apply>
<apply>
<plus /> 
<cn type="integer">1</cn><apply>
<divide /> 
<ci>M_GLYCOLATE_c</ci>
<ci>KiA</ci>
</apply>
<apply>
<divide />
<ci>M_O2_c</ci> 
<ci>KiB</ci>
</apply>
<apply>
<divide /> 
<ci>M_GLX_c</ci>
<ci>KiP</ci> 
</apply>
<apply>
<divide />
<ci>M_GLX_c</ci>
<ci>KiQ</ci>
</apply>
 <apply>
<divide />
<apply>
<times /> 
<ci>M_GLYCOLATE_c</ci> 
<ci>M_O2_c</ci> 
</apply>
<apply>
<times />
<ci>KiA</ci> 
<ci>KmB</ci> 
</apply>
</apply>
<apply>
<divide />
<apply>
<times />
<ci>M_GLX_c</ci>
<ci>M_GLX_c</ci>
</apply>
<apply>
<times />
<ci>KmP</ci>
<ci>KiQ</ci>
</apply>
</apply>
</apply>
</apply>
</math>
          <listOfParameters>
            <parameter id="Vf" name="Vf" value="0.002001953125" />
            <parameter id="KiA" name="KiA" value="5.2343749999999995E-8" />
            <parameter id="KiB" name="KiB" value="3.7890625E-5" />
            <parameter id="KiP" name="KiP" value="9.062500000000001E-5" />
            <parameter id="KiQ" name="KiQ" value="966.796875" />
            <parameter id="KmB" name="KmB" value="1.0" />
            <parameter id="KmP" name="KmP" value="1.0" />
            <parameter id="Vr" name="Vr" value="5.95703125E-8" />
          </listOfParameters>
        </kineticLaw>
      </reaction>
      <reaction id="R106" name="R106" reversible="true">
        <listOfReactants>
          <speciesReference species="M_NADP_c" />
          <speciesReference species="M_METTHF_c" />
        </listOfReactants>
        <listOfProducts>
          <speciesReference species="M_METHF_c" />
          <speciesReference species="M_NADPH_c" />
        </listOfProducts>
        <listOfModifiers>
          <modifierSpeciesReference species="e_R106" />
        </listOfModifiers>
        <kineticLaw>
<math xmlns="http://www.w3.org/1998/Math/MathML"> 
<apply>
<divide />
<apply>
<minus />
<apply>
<divide /> 
<apply>
<times /> 
<ci>Vf</ci> 
<ci>e_R106</ci> 
<ci>M_NADP_c</ci> 
<ci>M_METTHF_c</ci> 
</apply>
<apply>
<times />
<ci>KiA</ci> 
<ci>KmB</ci>
</apply>
</apply>
<apply>
<divide />
<apply>
<times />
<ci>Vr</ci>
<ci>e_R106</ci> 
<ci>M_METHF_c</ci> 
<ci>M_METHF_c</ci>
</apply>
<apply>
<times />
<ci>KmP</ci> 
<ci>KiQ</ci>
</apply>
</apply>
</apply>
<apply>
<plus /> 
<cn type="integer">1</cn><apply>
<divide /> 
<ci>M_NADP_c</ci>
<ci>KiA</ci>
</apply>
<apply>
<divide />
<ci>M_METTHF_c</ci> 
<ci>KiB</ci>
</apply>
<apply>
<divide /> 
<ci>M_METHF_c</ci>
<ci>KiP</ci> 
</apply>
<apply>
<divide />
<ci>M_METHF_c</ci>
<ci>KiQ</ci>
</apply>
 <apply>
<divide />
<apply>
<times /> 
<ci>M_NADP_c</ci> 
<ci>M_METTHF_c</ci> 
</apply>
<apply>
<times />
<ci>KiA</ci> 
<ci>KmB</ci> 
</apply>
</apply>
<apply>
<divide />
<apply>
<times />
<ci>M_METHF_c</ci>
<ci>M_METHF_c</ci>
</apply>
<apply>
<times />
<ci>KmP</ci>
<ci>KiQ</ci>
</apply>
</apply>
</apply>
</apply>
</math>
          <listOfParameters>
            <parameter id="Vf" name="Vf" value="0.6240234375" />
            <parameter id="KiA" name="KiA" value="4.833984375E-9" />
            <parameter id="KiB" name="KiB" value="63.4765625" />
            <parameter id="KiP" name="KiP" value="8.310546874999999E-6" />
            <parameter id="KiQ" name="KiQ" value="32714.84375" />
            <parameter id="KmB" name="KmB" value="1.0" />
            <parameter id="KmP" name="KmP" value="1.0" />
            <parameter id="Vr" name="Vr" value="0.474609375" />
          </listOfParameters>
        </kineticLaw>
      </reaction>
      <reaction id="R107" name="R107" reversible="true">
        <listOfReactants>
          <speciesReference species="M_METHF_c" />
        </listOfReactants>
        <listOfProducts>
          <speciesReference species="M_FTHF_c" />
        </listOfProducts>
        <listOfModifiers>
          <modifierSpeciesReference species="e_R107" />
        </listOfModifiers>
        <kineticLaw>
<math xmlns="http://www.w3.org/1998/Math/MathML">  
<apply>
   <divide />
   <apply>
       <minus />
       <apply>
           <times />
           <ci>KA</ci>
           <ci>e_R107</ci>
           <ci>M_METHF_c</ci>
       </apply>
       <apply>
           <times />
           <ci>KP</ci>
           <ci>e_R107</ci>
           <ci>M_FTHF_c</ci>
       </apply>
   </apply>
       <apply>
           <plus />
           <cn type="integer">1</cn>
       <apply>
           <divide />
           <ci>M_METHF_c</ci>
           <ci>KmA</ci>
       </apply>
       <apply>
           <divide />
           <ci>M_FTHF_c</ci>
           <ci>KmP</ci>
       </apply>
   </apply>
</apply>
</math>
          <listOfParameters>
            <parameter id="KA" name="KA" value="4316406.25" />
            <parameter id="KP" name="KP" value="2.529296875E-7" />
            <parameter id="KmA" name="KmA" value="7.2265625E-8" />
            <parameter id="KmP" name="KmP" value="219.7265625" />
          </listOfParameters>
        </kineticLaw>
      </reaction>
      <reaction id="R108" name="R108" reversible="true">
        <listOfReactants>
          <speciesReference species="M_FADH2_c" />
          <speciesReference species="M_METTHF_c" />
        </listOfReactants>
        <listOfProducts>
          <speciesReference species="M_MTHF_c" />
          <speciesReference species="M_FAD_c" />
        </listOfProducts>
        <listOfModifiers>
          <modifierSpeciesReference species="e_R108" />
        </listOfModifiers>
        <kineticLaw>
<math xmlns="http://www.w3.org/1998/Math/MathML"> 
       <ci> kB_R108</ci> 
   </math>
          <listOfParameters>
            <parameter id="kB_R108" name="kB_R108" value="0.0" />
          </listOfParameters>
        </kineticLaw>
      </reaction>
      <reaction id="R109" name="R109" reversible="true">
        <listOfReactants>
          <speciesReference species="M_SLF_c" />
          <speciesReference species="M_ATP_c" />
        </listOfReactants>
        <listOfProducts>
          <speciesReference species="M_APS_c" />
          <speciesReference species="M_PPI_c" />
        </listOfProducts>
        <listOfModifiers>
          <modifierSpeciesReference species="e_R109" />
        </listOfModifiers>
        <kineticLaw>
<math xmlns="http://www.w3.org/1998/Math/MathML"> 
       <ci> kB_R109</ci> 
   </math>
          <listOfParameters>
            <parameter id="kB_R109" name="kB_R109" value="0.0" />
          </listOfParameters>
        </kineticLaw>
      </reaction>
      <reaction id="R110" name="R110" reversible="true">
        <listOfReactants>
          <speciesReference species="M_APS_c" />
          <speciesReference species="M_ATP_c" />
        </listOfReactants>
        <listOfProducts>
          <speciesReference species="M_PAPS_c" />
          <speciesReference species="M_ADP_c" />
        </listOfProducts>
        <listOfModifiers>
          <modifierSpeciesReference species="e_R110" />
        </listOfModifiers>
        <kineticLaw>
<math xmlns="http://www.w3.org/1998/Math/MathML"> 
       <ci> kB_R110</ci> 
   </math>
          <listOfParameters>
            <parameter id="kB_R110" name="kB_R110" value="0.0" />
          </listOfParameters>
        </kineticLaw>
      </reaction>
      <reaction id="R111" name="R111" reversible="true">
        <listOfReactants>
          <speciesReference species="M_APS_c" />
          <speciesReference species="M_RTHIO_c" />
        </listOfReactants>
        <listOfProducts>
          <speciesReference species="M_AMP_c" />
          <speciesReference species="M_H2SO3_c" />
          <speciesReference species="M_OTHIO_c" />
        </listOfProducts>
        <listOfModifiers>
          <modifierSpeciesReference species="e_R111" />
        </listOfModifiers>
        <kineticLaw>
<math xmlns="http://www.w3.org/1998/Math/MathML"> 
       <ci> kB_R111</ci> 
   </math>
          <listOfParameters>
            <parameter id="kB_R111" name="kB_R111" value="0.0" />
          </listOfParameters>
        </kineticLaw>
      </reaction>
      <reaction id="R112" name="R112" reversible="true">
        <listOfReactants>
          <speciesReference species="M_H2SO3_c" />
          <speciesReference species="M_FERO_c" stoichiometry="6.0" />
        </listOfReactants>
        <listOfProducts>
          <speciesReference species="M_FERI_c" stoichiometry="6.0" />
          <speciesReference species="M_H2S_c" />
        </listOfProducts>
        <listOfModifiers>
          <modifierSpeciesReference species="e_R112" />
        </listOfModifiers>
        <kineticLaw>
<math xmlns="http://www.w3.org/1998/Math/MathML"> 
       <ci> kB_R112</ci> 
   </math>
          <listOfParameters>
            <parameter id="kB_R112" name="kB_R112" value="0.0" />
          </listOfParameters>
        </kineticLaw>
      </reaction>
      <reaction id="R113" name="R113" reversible="true">
        <listOfReactants>
          <speciesReference species="M_PAP_c" />
        </listOfReactants>
        <listOfProducts>
          <speciesReference species="M_AMP_c" />
          <speciesReference species="M_PI_c" />
        </listOfProducts>
        <listOfModifiers>
          <modifierSpeciesReference species="e_R113" />
        </listOfModifiers>
        <kineticLaw>
<math xmlns="http://www.w3.org/1998/Math/MathML"> 
       <ci> kB_R113</ci> 
   </math>
          <listOfParameters>
            <parameter id="kB_R113" name="kB_R113" value="0.0" />
          </listOfParameters>
        </kineticLaw>
      </reaction>
      <reaction id="R114" name="R114" reversible="true">
        <listOfReactants>
          <speciesReference species="M_MKH2_c" />
          <speciesReference species="M_NO3_c" />
          <speciesReference species="M_MOLYBDENUM_c" stoichiometry="0.0" />
        </listOfReactants>
        <listOfProducts>
          <speciesReference species="M_MK_c" />
          <speciesReference species="M_NO2_c" />
          <speciesReference species="M_H_c" stoichiometry="2.0" />
        </listOfProducts>
        <listOfModifiers>
          <modifierSpeciesReference species="e_R114" />
        </listOfModifiers>
        <kineticLaw>
<math xmlns="http://www.w3.org/1998/Math/MathML"> 
       <ci> kB_R114</ci> 
   </math>
          <listOfParameters>
            <parameter id="kB_R114" name="kB_R114" value="0.0" />
          </listOfParameters>
        </kineticLaw>
      </reaction>
      <reaction id="R119" name="R119" reversible="true">
        <listOfReactants>
          <speciesReference species="M_MK_c" />
          <speciesReference species="M_NADH_c" />
        </listOfReactants>
        <listOfProducts>
          <speciesReference species="M_MKH2_c" />
          <speciesReference species="M_NAD_c" />
          <speciesReference species="M_H_c" stoichiometry="4.0" />
        </listOfProducts>
        <listOfModifiers>
          <modifierSpeciesReference species="e_R119" />
        </listOfModifiers>
        <kineticLaw>
 <math xmlns="http://www.w3.org/1998/Math/MathML"> 
<apply>
<divide/>
<apply>
<minus/>
<apply>
<divide/>
<apply>
<times/>
<ci> Vf </ci>
<ci>e_R119</ci> 
<ci>M_MK_c</ci> 
<ci>M_NADH_c</ci> 
</apply>
<apply>
<times/>
<ci>KA</ci> 
<ci>KB</ci> 
</apply>
</apply>
<apply>
<divide/>
<apply>
<times/>
<ci> Vr </ci>
<ci>e_R119</ci> 
 <ci>M_MKH2_c</ci> 
<ci>M_MKH2_c</ci> 
<ci>M_MKH2_c</ci> 
</apply>
<apply>
<times/>
<ci>KP</ci> 
<ci>KQ</ci> 
<ci>KR</ci> 
</apply>
</apply>
</apply>
<apply>
<minus/>
<apply>
<plus/>
<apply>
<times/>
<apply>
<plus/>
<cn type="integer"> 1 </cn>
<apply>
<divide/>
<ci>M_MK_c</ci>
<ci>KA</ci>
</apply>
</apply>
<apply>
<plus/>
<cn type="integer"> 1 </cn>
<apply>
<divide/>
<ci>M_NADH_c</ci>
<ci>KB</ci>
</apply>
</apply>
</apply>
<apply>
<times/>
<apply>
<plus/>
<cn type="integer"> 1 </cn>
<apply>
<divide/>
<ci>M_MKH2_c</ci>
<ci>KP</ci>
</apply>
</apply>
<apply>
<plus/>
<cn type="integer"> 1 </cn>
<apply>
<divide/>
<ci>M_MKH2_c</ci>
<ci>KQ</ci>
</apply>
</apply>
<apply>
<plus/>
<cn type="integer"> 1 </cn>
<apply>
<divide/>
<ci>M_MKH2_c</ci>
<ci>KR</ci>
</apply>
</apply>
</apply>
</apply>
<cn type="integer"> 1 </cn>
</apply>
</apply>
</math>
          <listOfParameters>
            <parameter id="Vf" name="Vf" value="631835.9375" />
            <parameter id="Vr" name="Vr" value="0.0025390625" />
            <parameter id="KA" name="KA" value="410156.25" />
            <parameter id="KB" name="KB" value="9.619140625E-6" />
            <parameter id="KP" name="KP" value="0.030175781250000002" />
            <parameter id="KQ" name="KQ" value="495.1171875" />
            <parameter id="KR" name="KR" value="30761.71875" />
          </listOfParameters>
        </kineticLaw>
      </reaction>
      <reaction id="R120" name="R120" reversible="true">
        <listOfReactants>
          <speciesReference species="M_MK_c" />
          <speciesReference species="M_NADH_c" />
        </listOfReactants>
        <listOfProducts>
          <speciesReference species="M_MKH2_c" />
          <speciesReference species="M_NAD_c" />
        </listOfProducts>
        <listOfModifiers>
          <modifierSpeciesReference species="e_R120" />
        </listOfModifiers>
        <kineticLaw>
<math xmlns="http://www.w3.org/1998/Math/MathML"> 
       <ci> kB_R120</ci> 
   </math>
          <listOfParameters>
            <parameter id="kB_R120" name="kB_R120" value="0.0" />
          </listOfParameters>
        </kineticLaw>
      </reaction>
      <reaction id="R121" name="R121" reversible="true">
        <listOfReactants>
          <speciesReference species="M_MK_c" />
          <speciesReference species="M_NADPH_c" />
        </listOfReactants>
        <listOfProducts>
          <speciesReference species="M_MKH2_c" />
          <speciesReference species="M_NADP_c" />
        </listOfProducts>
        <listOfModifiers>
          <modifierSpeciesReference species="e_R121" />
        </listOfModifiers>
        <kineticLaw>
<math xmlns="http://www.w3.org/1998/Math/MathML"> 
       <ci> kB_R121</ci> 
   </math>
          <listOfParameters>
            <parameter id="kB_R121" name="kB_R121" value="0.0" />
          </listOfParameters>
        </kineticLaw>
      </reaction>
      <reaction id="R122" name="R122" reversible="true">
        <listOfReactants>
          <speciesReference species="M_MK_c" />
          <speciesReference species="M_SUCC_c" />
        </listOfReactants>
        <listOfProducts>
          <speciesReference species="M_MKH2_c" />
          <speciesReference species="M_FUM_c" />
        </listOfProducts>
        <listOfModifiers>
          <modifierSpeciesReference species="e_R122" />
        </listOfModifiers>
        <kineticLaw>
<math xmlns="http://www.w3.org/1998/Math/MathML"> 
<apply>
<divide />
<apply>
<minus />
<apply>
<divide /> 
<apply>
<times /> 
<ci>Vf</ci> 
<ci>e_R122</ci> 
<ci>M_MK_c</ci> 
<ci>M_SUCC_c</ci> 
</apply>
<apply>
<times />
<ci>KiA</ci> 
<ci>KmB</ci>
</apply>
</apply>
<apply>
<divide />
<apply>
<times />
<ci>Vr</ci>
<ci>e_R122</ci> 
<ci>M_MKH2_c</ci> 
<ci>M_MKH2_c</ci>
</apply>
<apply>
<times />
<ci>KmP</ci> 
<ci>KiQ</ci>
</apply>
</apply>
</apply>
<apply>
<plus /> 
<cn type="integer">1</cn><apply>
<divide /> 
<ci>M_MK_c</ci>
<ci>KiA</ci>
</apply>
<apply>
<divide />
<ci>M_SUCC_c</ci> 
<ci>KiB</ci>
</apply>
<apply>
<divide /> 
<ci>M_MKH2_c</ci>
<ci>KiP</ci> 
</apply>
<apply>
<divide />
<ci>M_MKH2_c</ci>
<ci>KiQ</ci>
</apply>
 <apply>
<divide />
<apply>
<times /> 
<ci>M_MK_c</ci> 
<ci>M_SUCC_c</ci> 
</apply>
<apply>
<times />
<ci>KiA</ci> 
<ci>KmB</ci> 
</apply>
</apply>
<apply>
<divide />
<apply>
<times />
<ci>M_MKH2_c</ci>
<ci>M_MKH2_c</ci>
</apply>
<apply>
<times />
<ci>KmP</ci>
<ci>KiQ</ci>
</apply>
</apply>
</apply>
</apply>
</math>
          <listOfParameters>
            <parameter id="Vf" name="Vf" value="0.5498046875" />
            <parameter id="KiA" name="KiA" value="4.609375E-7" />
            <parameter id="KiB" name="KiB" value="4.716796875E-4" />
            <parameter id="KiP" name="KiP" value="2578.125" />
            <parameter id="KiQ" name="KiQ" value="59765.625" />
            <parameter id="KmB" name="KmB" value="1.0" />
            <parameter id="KmP" name="KmP" value="1.0" />
            <parameter id="Vr" name="Vr" value="39.0625" />
          </listOfParameters>
        </kineticLaw>
      </reaction>
      <reaction id="R123" name="R123" reversible="true">
        <listOfReactants>
          <speciesReference species="M_FADH2_c" />
          <speciesReference species="M_FUM_c" />
        </listOfReactants>
        <listOfProducts>
          <speciesReference species="M_FAD_c" />
          <speciesReference species="M_SUCC_c" />
        </listOfProducts>
        <listOfModifiers>
          <modifierSpeciesReference species="e_R123" />
        </listOfModifiers>
        <kineticLaw>
<math xmlns="http://www.w3.org/1998/Math/MathML"> 
<apply>
<divide />
<apply>
<minus />
<apply>
<divide /> 
<apply>
<times /> 
<ci>Vf</ci> 
<ci>e_R123</ci> 
<ci>M_FAD_c</ci> 
<ci>M_SUCC_c</ci> 
</apply>
<apply>
<times />
<ci>KiA</ci> 
<ci>KmB</ci>
</apply>
</apply>
<apply>
<divide />
<apply>
<times />
<ci>Vr</ci>
<ci>e_R123</ci> 
<ci>M_FADH2_c</ci> 
<ci>M_FADH2_c</ci>
</apply>
<apply>
<times />
<ci>KmP</ci> 
<ci>KiQ</ci>
</apply>
</apply>
</apply>
<apply>
<plus /> 
<cn type="integer">1</cn><apply>
<divide /> 
<ci>M_FAD_c</ci>
<ci>KiA</ci>
</apply>
<apply>
<divide />
<ci>M_SUCC_c</ci> 
<ci>KiB</ci>
</apply>
<apply>
<divide /> 
<ci>M_FADH2_c</ci>
<ci>KiP</ci> 
</apply>
<apply>
<divide />
<ci>M_FADH2_c</ci>
<ci>KiQ</ci>
</apply>
 <apply>
<divide />
<apply>
<times /> 
<ci>M_FAD_c</ci> 
<ci>M_SUCC_c</ci> 
</apply>
<apply>
<times />
<ci>KiA</ci> 
<ci>KmB</ci> 
</apply>
</apply>
<apply>
<divide />
<apply>
<times />
<ci>M_FADH2_c</ci>
<ci>M_FADH2_c</ci>
</apply>
<apply>
<times />
<ci>KmP</ci>
<ci>KiQ</ci>
</apply>
</apply>
</apply>
</apply>
</math>
          <listOfParameters>
            <parameter id="Vf" name="Vf" value="393.5546875" />
            <parameter id="KiA" name="KiA" value="3.80859375E-4" />
            <parameter id="KiB" name="KiB" value="9.990234374999999E-8" />
            <parameter id="KiP" name="KiP" value="0.052050781250000004" />
            <parameter id="KiQ" name="KiQ" value="8.994140625E-5" />
            <parameter id="KmB" name="KmB" value="1.0" />
            <parameter id="KmP" name="KmP" value="1.0" />
            <parameter id="Vr" name="Vr" value="0.654296875" />
          </listOfParameters>
        </kineticLaw>
      </reaction>
      <reaction id="R124" name="R124" reversible="true">
        <listOfReactants>
          <speciesReference species="M_FE3_c" />
          <speciesReference species="M_NADPH_c" />
        </listOfReactants>
        <listOfProducts>
          <speciesReference species="M_FE2_c" />
          <speciesReference species="M_NADP_c" />
        </listOfProducts>
        <listOfModifiers>
          <modifierSpeciesReference species="e_R124" />
        </listOfModifiers>
        <kineticLaw>
<math xmlns="http://www.w3.org/1998/Math/MathML"> 
       <ci> kB_R124</ci> 
   </math>
          <listOfParameters>
            <parameter id="kB_R124" name="kB_R124" value="0.0" />
          </listOfParameters>
        </kineticLaw>
      </reaction>
      <reaction id="R125" name="R125" reversible="true">
        <listOfReactants>
          <speciesReference species="M_MKH2_c" />
          <speciesReference species="M_HEME_FE3_c" stoichiometry="2.0" />
        </listOfReactants>
        <listOfProducts>
          <speciesReference species="M_MK_c" />
          <speciesReference species="M_HEME_FE2_c" stoichiometry="2.0" />
        </listOfProducts>
        <listOfModifiers>
          <modifierSpeciesReference species="e_R125" />
        </listOfModifiers>
        <kineticLaw>
<math xmlns="http://www.w3.org/1998/Math/MathML"> 
<apply>
<divide />
<apply>
<minus />
<apply>
<divide /> 
<apply>
<times /> 
<ci>Vf</ci> 
<ci>e_R125</ci> 
<ci>M_MKH2_c</ci> 
<ci>M_HEME_FE3_c</ci> 
</apply>
<apply>
<times />
<ci>KiA</ci> 
<ci>KmB</ci>
</apply>
</apply>
<apply>
<divide />
<apply>
<times />
<ci>Vr</ci>
<ci>e_R125</ci> 
<ci>M_MK_c</ci> 
<ci>M_MK_c</ci>
</apply>
<apply>
<times />
<ci>KmP</ci> 
<ci>KiQ</ci>
</apply>
</apply>
</apply>
<apply>
<plus /> 
<cn type="integer">1</cn><apply>
<divide /> 
<ci>M_MKH2_c</ci>
<ci>KiA</ci>
</apply>
<apply>
<divide />
<ci>M_HEME_FE3_c</ci> 
<ci>KiB</ci>
</apply>
<apply>
<divide /> 
<ci>M_MK_c</ci>
<ci>KiP</ci> 
</apply>
<apply>
<divide />
<ci>M_MK_c</ci>
<ci>KiQ</ci>
</apply>
 <apply>
<divide />
<apply>
<times /> 
<ci>M_MKH2_c</ci> 
<ci>M_HEME_FE3_c</ci> 
</apply>
<apply>
<times />
<ci>KiA</ci> 
<ci>KmB</ci> 
</apply>
</apply>
<apply>
<divide />
<apply>
<times />
<ci>M_MK_c</ci>
<ci>M_MK_c</ci>
</apply>
<apply>
<times />
<ci>KmP</ci>
<ci>KiQ</ci>
</apply>
</apply>
</apply>
</apply>
</math>
          <listOfParameters>
            <parameter id="Vf" name="Vf" value="3.798828125" />
            <parameter id="KiA" name="KiA" value="3.7890625E-5" />
            <parameter id="KiB" name="KiB" value="0.003876953125" />
            <parameter id="KiP" name="KiP" value="23437.5" />
            <parameter id="KiQ" name="KiQ" value="454.1015625" />
            <parameter id="KmB" name="KmB" value="1.0" />
            <parameter id="KmP" name="KmP" value="1.0" />
            <parameter id="Vr" name="Vr" value="3.8378906249999996E-7" />
          </listOfParameters>
        </kineticLaw>
      </reaction>
      <reaction id="R126" name="R126" reversible="true">
        <listOfReactants>
          <speciesReference species="M_HEME_FE2_c" stoichiometry="2.0" />
          <speciesReference species="M_O2_c" stoichiometry="0.0" />
        </listOfReactants>
        <listOfProducts>
          <speciesReference species="M_HEME_FE3_c" stoichiometry="2.0" />
          <speciesReference species="M_H_c" stoichiometry="6.0" />
        </listOfProducts>
        <listOfModifiers>
          <modifierSpeciesReference species="e_R126" />
        </listOfModifiers>
        <kineticLaw>
<math xmlns="http://www.w3.org/1998/Math/MathML"> 
<apply>
<divide />
<apply>
<minus />
<apply>
<divide /> 
<apply>
<times /> 
<ci>Vf</ci> 
<ci>e_R126</ci> 
<ci>M_HEME_FE2_c</ci> 
<ci>M_O2_c</ci> 
</apply>
<apply>
<times />
<ci>KiA</ci> 
<ci>KmB</ci>
</apply>
</apply>
<apply>
<divide />
<apply>
<times />
<ci>Vr</ci>
<ci>e_R126</ci> 
<ci>M_HEME_FE3_c</ci> 
<ci>M_HEME_FE3_c</ci>
</apply>
<apply>
<times />
<ci>KmP</ci> 
<ci>KiQ</ci>
</apply>
</apply>
</apply>
<apply>
<plus /> 
<cn type="integer">1</cn><apply>
<divide /> 
<ci>M_HEME_FE2_c</ci>
<ci>KiA</ci>
</apply>
<apply>
<divide />
<ci>M_O2_c</ci> 
<ci>KiB</ci>
</apply>
<apply>
<divide /> 
<ci>M_HEME_FE3_c</ci>
<ci>KiP</ci> 
</apply>
<apply>
<divide />
<ci>M_HEME_FE3_c</ci>
<ci>KiQ</ci>
</apply>
 <apply>
<divide />
<apply>
<times /> 
<ci>M_HEME_FE2_c</ci> 
<ci>M_O2_c</ci> 
</apply>
<apply>
<times />
<ci>KiA</ci> 
<ci>KmB</ci> 
</apply>
</apply>
<apply>
<divide />
<apply>
<times />
<ci>M_HEME_FE3_c</ci>
<ci>M_HEME_FE3_c</ci>
</apply>
<apply>
<times />
<ci>KmP</ci>
<ci>KiQ</ci>
</apply>
</apply>
</apply>
</apply>
</math>
          <listOfParameters>
            <parameter id="Vf" name="Vf" value="3.7890625" />
            <parameter id="KiA" name="KiA" value="2.5390625E-8" />
            <parameter id="KiB" name="KiB" value="5.78125E-6" />
            <parameter id="KiP" name="KiP" value="4589.84375" />
            <parameter id="KiQ" name="KiQ" value="4.8046875E-4" />
            <parameter id="KmB" name="KmB" value="1.0" />
            <parameter id="KmP" name="KmP" value="1.0" />
            <parameter id="Vr" name="Vr" value="4.736328125" />
          </listOfParameters>
        </kineticLaw>
      </reaction>
      <reaction id="R127" name="R127" reversible="true">
        <listOfReactants>
          <speciesReference species="M_HEME_FE2_c" stoichiometry="2.0" />
          <speciesReference species="M_O2_c" stoichiometry="0.0" />
        </listOfReactants>
        <listOfProducts>
          <speciesReference species="M_HEME_FE3_c" stoichiometry="2.0" />
          <speciesReference species="M_H_c" stoichiometry="2.0" />
        </listOfProducts>
        <listOfModifiers>
          <modifierSpeciesReference species="e_R127" />
        </listOfModifiers>
        <kineticLaw>
<math xmlns="http://www.w3.org/1998/Math/MathML"> 
       <ci> kB_R127</ci> 
   </math>
          <listOfParameters>
            <parameter id="kB_R127" name="kB_R127" value="0.0" />
          </listOfParameters>
        </kineticLaw>
      </reaction>
      <reaction id="R128" name="R128" reversible="true">
        <listOfReactants>
          <speciesReference species="M_ADP_c" />
          <speciesReference species="M_PI_c" />
          <speciesReference species="M_H_c" stoichiometry="4.0" />
        </listOfReactants>
        <listOfProducts>
          <speciesReference species="M_ATP_c" />
        </listOfProducts>
        <listOfModifiers>
          <modifierSpeciesReference species="e_R128" />
        </listOfModifiers>
        <kineticLaw>
 <math xmlns="http://www.w3.org/1998/Math/MathML"> 
<apply>
<divide/>
<apply>
<minus/>
<apply>
<divide/>
<apply>
<times/>
<ci> Vf </ci>
<ci>e_R128</ci> 
<ci>M_ADP_c</ci> 
<ci>M_PI_c</ci> 
<ci>M_H_c</ci> 
</apply>
<apply>
<times/>
<ci>KA</ci> 
<ci>KB</ci> 
<ci>KC</ci> 
</apply>
</apply>
<apply>
<divide/>
<apply>
<times/>
<ci> Vr </ci>
<ci>M_ATP_c</ci> 
</apply>
<ci>KP</ci> 
</apply>
</apply>
<apply>
<minus/>
<apply>
<plus/>
<apply>
<times/>
<apply>
<plus/>
<cn type="integer"> 1 </cn>
<apply>
<divide/>
<ci>M_ADP_c</ci>
<ci>KA</ci>
</apply>
</apply>
<apply>
<plus/>
<cn type="integer"> 1 </cn>
<apply>
<divide/>
<ci>M_PI_c</ci>
<ci>KB</ci>
</apply>
</apply>
<apply>
<plus/>
<cn type="integer"> 1 </cn>
<apply>
<divide/>
<ci>M_H_c</ci>
<ci>KC</ci>
</apply>
</apply>
</apply>
<apply>
<plus/>
<cn type="integer"> 1 </cn>
<apply>
<divide/>
<ci>M_ATP_c</ci>
<ci>KP</ci>
</apply>
</apply>
</apply>
<cn type="integer"> 1 </cn>
</apply>
</apply>
</math>
          <listOfParameters>
            <parameter id="Vf" name="Vf" value="8.3984375" />
            <parameter id="Vr" name="Vr" value="0.9853515625" />
            <parameter id="KA" name="KA" value="0.9013671875" />
            <parameter id="KB" name="KB" value="5.1757812500000005E-5" />
            <parameter id="KC" name="KC" value="9.1015625E-5" />
            <parameter id="KP" name="KP" value="30273.4375" />
          </listOfParameters>
        </kineticLaw>
      </reaction>
      <reaction id="R129" name="R129" reversible="true">
        <listOfReactants>
          <speciesReference species="M_ATP_c" />
        </listOfReactants>
        <listOfProducts>
          <speciesReference species="M_ADP_c" />
          <speciesReference species="M_PI_c" />
        </listOfProducts>
        <listOfModifiers>
          <modifierSpeciesReference species="e_R129" />
        </listOfModifiers>
        <kineticLaw>
<math xmlns="http://www.w3.org/1998/Math/MathML">  
<apply>
<divide /> 
<apply>
<minus /> 
<apply>
<divide />
<apply>
<times />
<ci>Vf</ci> 
<ci>e_R129</ci> 
<ci>M_ATP_c</ci> 
</apply>
<ci>KmA</ci>
</apply>
<apply>
<divide />
<apply>
<times />
<ci>Vr</ci>
<ci>e_R129</ci> 
<ci>M_ADP_c</ci>
<ci>M_ADP_c</ci>
</apply>
<apply>
<times />
<ci>KmP</ci>
<ci>KiQ</ci>
</apply>
</apply>
</apply>
<apply>
<plus /> 
<cn type="integer">1</cn>
<apply>
 <divide /> 
<ci>M_ATP_c</ci>
<ci>KmA</ci>
</apply>
<apply>
<divide />
<ci>M_ADP_c</ci>
<ci>KiQ</ci>
</apply>
<apply>
<divide />
<apply>
 <times /> 
<ci>M_ADP_c</ci>
<ci>M_ADP_c</ci>
</apply>
<apply>
<times />
<ci>KmP</ci> 
<ci>KiQ</ci> 
</apply>
</apply>
<apply>
<divide /> 
<ci>M_ADP_c</ci> 
<ci>KiQ</ci> 
</apply>
</apply>
</apply>
 </math>
          <listOfParameters>
            <parameter id="Vf" name="Vf" value="1.0" />
            <parameter id="KmA" name="KmA" value="8.3984375E-10" />
            <parameter id="KmQ" name="KmQ" value="1.0" />
            <parameter id="KmP" name="KmP" value="1.0" />
            <parameter id="KiQ" name="KiQ" value="38085.9375" />
            <parameter id="Vr" name="Vr" value="2.5097656249999998E-8" />
          </listOfParameters>
        </kineticLaw>
      </reaction>
      <reaction id="R130" name="R130" reversible="true">
        <listOfReactants>
          <speciesReference species="M_PPI_c" />
        </listOfReactants>
        <listOfProducts>
          <speciesReference species="M_PI_c" stoichiometry="2.0" />
        </listOfProducts>
        <listOfModifiers>
          <modifierSpeciesReference species="e_R130" />
        </listOfModifiers>
        <kineticLaw>
<math xmlns="http://www.w3.org/1998/Math/MathML"> 
       <ci> kB_R130</ci> 
   </math>
          <listOfParameters>
            <parameter id="kB_R130" name="kB_R130" value="0.0" />
          </listOfParameters>
        </kineticLaw>
      </reaction>
      <reaction id="R131" name="R131" reversible="true">
        <listOfReactants>
          <speciesReference species="M_PPI_c" />
        </listOfReactants>
        <listOfProducts>
          <speciesReference species="M_PI_c" stoichiometry="2.0" />
          <speciesReference species="M_H_c" />
        </listOfProducts>
        <listOfModifiers>
          <modifierSpeciesReference species="e_R131" />
        </listOfModifiers>
        <kineticLaw>
<math xmlns="http://www.w3.org/1998/Math/MathML">  
<apply>
<divide /> 
<apply>
<minus /> 
<apply>
<divide />
<apply>
<times />
<ci>Vf</ci> 
<ci>e_R131</ci> 
<ci>M_PPI_c</ci> 
</apply>
<ci>KmA</ci>
</apply>
<apply>
<divide />
<apply>
<times />
<ci>Vr</ci>
<ci>e_R131</ci> 
<ci>M_PI_c</ci>
<ci>M_PI_c</ci>
</apply>
<apply>
<times />
<ci>KmP</ci>
<ci>KiQ</ci>
</apply>
</apply>
</apply>
<apply>
<plus /> 
<cn type="integer">1</cn>
<apply>
 <divide /> 
<ci>M_PPI_c</ci>
<ci>KmA</ci>
</apply>
<apply>
<divide />
<ci>M_PI_c</ci>
<ci>KiQ</ci>
</apply>
<apply>
<divide />
<apply>
 <times /> 
<ci>M_PI_c</ci>
<ci>M_PI_c</ci>
</apply>
<apply>
<times />
<ci>KmP</ci> 
<ci>KiQ</ci> 
</apply>
</apply>
<apply>
<divide /> 
<ci>M_PI_c</ci> 
<ci>KiQ</ci> 
</apply>
</apply>
</apply>
 </math>
          <listOfParameters>
            <parameter id="Vf" name="Vf" value="0.21875" />
            <parameter id="KmA" name="KmA" value="5.0097656250000005E-5" />
            <parameter id="KmQ" name="KmQ" value="1.0" />
            <parameter id="KmP" name="KmP" value="1.0" />
            <parameter id="KiQ" name="KiQ" value="945.3125" />
            <parameter id="Vr" name="Vr" value="0.078125" />
          </listOfParameters>
        </kineticLaw>
      </reaction>
      <reaction id="R132" name="R132" reversible="true">
        <listOfReactants>
          <speciesReference species="M_n_1_POLYP_c" />
          <speciesReference species="M_ATP_c" />
        </listOfReactants>
        <listOfProducts>
          <speciesReference species="M_n_POLYP_c" />
          <speciesReference species="M_ADP_c" />
        </listOfProducts>
        <listOfModifiers>
          <modifierSpeciesReference species="e_R132" />
        </listOfModifiers>
        <kineticLaw>
<math xmlns="http://www.w3.org/1998/Math/MathML"> 
       <ci> kB_R132</ci> 
   </math>
          <listOfParameters>
            <parameter id="kB_R132" name="kB_R132" value="0.0" />
          </listOfParameters>
        </kineticLaw>
      </reaction>
      <reaction id="R133" name="R133" reversible="true">
        <listOfReactants>
          <speciesReference species="M_NADP_c" />
          <speciesReference species="M_FERO_c" stoichiometry="2.0" />
        </listOfReactants>
        <listOfProducts>
          <speciesReference species="M_FERI_c" stoichiometry="2.0" />
          <speciesReference species="M_NADPH_c" />
        </listOfProducts>
        <listOfModifiers>
          <modifierSpeciesReference species="e_R133" />
        </listOfModifiers>
        <kineticLaw>
<math xmlns="http://www.w3.org/1998/Math/MathML"> 
       <ci> kB_R133</ci> 
   </math>
          <listOfParameters>
            <parameter id="kB_R133" name="kB_R133" value="0.0" />
          </listOfParameters>
        </kineticLaw>
      </reaction>
      <reaction id="R134" name="R134" reversible="true">
        <listOfReactants>
          <speciesReference species="M_H2O2_c" stoichiometry="2.0" />
        </listOfReactants>
        <listOfProducts>
          <speciesReference species="M_O2_c" />
        </listOfProducts>
        <listOfModifiers>
          <modifierSpeciesReference species="e_R134" />
        </listOfModifiers>
        <kineticLaw>
<math xmlns="http://www.w3.org/1998/Math/MathML"> 
       <ci> kB_R134</ci> 
   </math>
          <listOfParameters>
            <parameter id="kB_R134" name="kB_R134" value="0.0" />
          </listOfParameters>
        </kineticLaw>
      </reaction>
      <reaction id="R135" name="R135" reversible="true">
        <listOfReactants>
          <speciesReference species="M_GLU_c" />
        </listOfReactants>
        <listOfProducts>
          <speciesReference species="M_GABA_c" />
          <speciesReference species="M_CO2_c" />
        </listOfProducts>
        <listOfModifiers>
          <modifierSpeciesReference species="e_R135" />
        </listOfModifiers>
        <kineticLaw>
<math xmlns="http://www.w3.org/1998/Math/MathML"> 
       <ci> kB_R135</ci> 
   </math>
          <listOfParameters>
            <parameter id="kB_R135" name="kB_R135" value="0.0" />
          </listOfParameters>
        </kineticLaw>
      </reaction>
      <reaction id="R136" name="R136" reversible="true">
        <listOfReactants>
          <speciesReference species="M_GABA_c" />
          <speciesReference species="M_AKG_c" />
        </listOfReactants>
        <listOfProducts>
          <speciesReference species="M_SUCCSAL_c" />
          <speciesReference species="M_GLU_c" />
        </listOfProducts>
        <listOfModifiers>
          <modifierSpeciesReference species="e_R136" />
        </listOfModifiers>
        <kineticLaw>
<math xmlns="http://www.w3.org/1998/Math/MathML"> 
<apply>
<divide />
<apply>
<minus />
<apply>
<divide /> 
<apply>
<times /> 
<ci>Vf</ci> 
<ci>e_R136</ci> 
<ci>M_GABA_c</ci> 
<ci>M_AKG_c</ci> 
</apply>
<apply>
<times />
<ci>KiA</ci> 
<ci>KmB</ci>
</apply>
</apply>
<apply>
<divide />
<apply>
<times />
<ci>Vr</ci>
<ci>e_R136</ci> 
<ci>M_SUCCSAL_c</ci> 
<ci>M_SUCCSAL_c</ci>
</apply>
<apply>
<times />
<ci>KmP</ci> 
<ci>KiQ</ci>
</apply>
</apply>
</apply>
<apply>
<plus /> 
<cn type="integer">1</cn><apply>
<divide /> 
<ci>M_GABA_c</ci>
<ci>KiA</ci>
</apply>
<apply>
<divide />
<ci>M_AKG_c</ci> 
<ci>KiB</ci>
</apply>
<apply>
<divide /> 
<ci>M_SUCCSAL_c</ci>
<ci>KiP</ci> 
</apply>
<apply>
<divide />
<ci>M_SUCCSAL_c</ci>
<ci>KiQ</ci>
</apply>
 <apply>
<divide />
<apply>
<times /> 
<ci>M_GABA_c</ci> 
<ci>M_AKG_c</ci> 
</apply>
<apply>
<times />
<ci>KiA</ci> 
<ci>KmB</ci> 
</apply>
</apply>
<apply>
<divide />
<apply>
<times />
<ci>M_SUCCSAL_c</ci>
<ci>M_SUCCSAL_c</ci>
</apply>
<apply>
<times />
<ci>KmP</ci>
<ci>KiQ</ci>
</apply>
</apply>
</apply>
</apply>
</math>
          <listOfParameters>
            <parameter id="Vf" name="Vf" value="0.002001953125" />
            <parameter id="KiA" name="KiA" value="9.04296875E-9" />
            <parameter id="KiB" name="KiB" value="4.6289062499999994E-6" />
            <parameter id="KiP" name="KiP" value="9472.65625" />
            <parameter id="KiQ" name="KiQ" value="3115.234375" />
            <parameter id="KmB" name="KmB" value="1.0" />
            <parameter id="KmP" name="KmP" value="1.0" />
            <parameter id="Vr" name="Vr" value="2.919921875" />
          </listOfParameters>
        </kineticLaw>
      </reaction>
      <reaction id="R137" name="R137" reversible="true">
        <listOfReactants>
          <speciesReference species="M_SUCCSAL_c" />
          <speciesReference species="M_NADP_c" />
        </listOfReactants>
        <listOfProducts>
          <speciesReference species="M_SUCC_c" />
          <speciesReference species="M_NADPH_c" />
        </listOfProducts>
        <listOfModifiers>
          <modifierSpeciesReference species="e_R137" />
        </listOfModifiers>
        <kineticLaw>
<math xmlns="http://www.w3.org/1998/Math/MathML"> 
<apply>
<divide />
<apply>
<minus />
<apply>
<divide /> 
<apply>
<times /> 
<ci>Vf</ci> 
<ci>e_R137</ci> 
<ci>M_SUCCSAL_c</ci> 
<ci>M_NADP_c</ci> 
</apply>
<apply>
<times />
<ci>KiA</ci> 
<ci>KmB</ci>
</apply>
</apply>
<apply>
<divide />
<apply>
<times />
<ci>Vr</ci>
<ci>e_R137</ci> 
<ci>M_SUCC_c</ci> 
<ci>M_SUCC_c</ci>
</apply>
<apply>
<times />
<ci>KmP</ci> 
<ci>KiQ</ci>
</apply>
</apply>
</apply>
<apply>
<plus /> 
<cn type="integer">1</cn><apply>
<divide /> 
<ci>M_SUCCSAL_c</ci>
<ci>KiA</ci>
</apply>
<apply>
<divide />
<ci>M_NADP_c</ci> 
<ci>KiB</ci>
</apply>
<apply>
<divide /> 
<ci>M_SUCC_c</ci>
<ci>KiP</ci> 
</apply>
<apply>
<divide />
<ci>M_SUCC_c</ci>
<ci>KiQ</ci>
</apply>
 <apply>
<divide />
<apply>
<times /> 
<ci>M_SUCCSAL_c</ci> 
<ci>M_NADP_c</ci> 
</apply>
<apply>
<times />
<ci>KiA</ci> 
<ci>KmB</ci> 
</apply>
</apply>
<apply>
<divide />
<apply>
<times />
<ci>M_SUCC_c</ci>
<ci>M_SUCC_c</ci>
</apply>
<apply>
<times />
<ci>KmP</ci>
<ci>KiQ</ci>
</apply>
</apply>
</apply>
</apply>
</math>
          <listOfParameters>
            <parameter id="Vf" name="Vf" value="849.609375" />
            <parameter id="KiA" name="KiA" value="0.5029296875" />
            <parameter id="KiB" name="KiB" value="5.91796875E-7" />
            <parameter id="KiP" name="KiP" value="64.84375" />
            <parameter id="KiQ" name="KiQ" value="3818359.375" />
            <parameter id="KmB" name="KmB" value="1.0" />
            <parameter id="KmP" name="KmP" value="1.0" />
            <parameter id="Vr" name="Vr" value="9.472656249999999E-7" />
          </listOfParameters>
        </kineticLaw>
      </reaction>
      <reaction id="R138" name="R138" reversible="true">
        <listOfReactants>
          <speciesReference species="M_PRO_c" />
          <speciesReference species="M_FAD_c" />
        </listOfReactants>
        <listOfProducts>
          <speciesReference species="M_P5C_c" />
          <speciesReference species="M_FADH2_c" />
        </listOfProducts>
        <listOfModifiers>
          <modifierSpeciesReference species="e_R138" />
        </listOfModifiers>
        <kineticLaw>
<math xmlns="http://www.w3.org/1998/Math/MathML"> 
       <ci> kB_R138</ci> 
   </math>
          <listOfParameters>
            <parameter id="kB_R138" name="kB_R138" value="0.0" />
          </listOfParameters>
        </kineticLaw>
      </reaction>
      <reaction id="R139" name="R139" reversible="true">
        <listOfReactants>
          <speciesReference species="M_P5C_c" />
          <speciesReference species="M_NAD_c" />
        </listOfReactants>
        <listOfProducts>
          <speciesReference species="M_HYDROXYGLU_c" />
          <speciesReference species="M_NADH_c" />
        </listOfProducts>
        <listOfModifiers>
          <modifierSpeciesReference species="e_R139" />
        </listOfModifiers>
        <kineticLaw>
<math xmlns="http://www.w3.org/1998/Math/MathML"> 
       <ci> kB_R139</ci> 
   </math>
          <listOfParameters>
            <parameter id="kB_R139" name="kB_R139" value="0.0" />
          </listOfParameters>
        </kineticLaw>
      </reaction>
      <reaction id="R140" name="R140" reversible="true">
        <listOfReactants>
          <speciesReference species="M_HYDROXYGLU_c" />
          <speciesReference species="M_AKG_c" />
        </listOfReactants>
        <listOfProducts>
          <speciesReference species="M_HYDROXYAKG_c" />
          <speciesReference species="M_GLU_c" />
        </listOfProducts>
        <listOfModifiers>
          <modifierSpeciesReference species="e_R140" />
        </listOfModifiers>
        <kineticLaw>
<math xmlns="http://www.w3.org/1998/Math/MathML"> 
       <ci> kB_R140</ci> 
   </math>
          <listOfParameters>
            <parameter id="kB_R140" name="kB_R140" value="0.0" />
          </listOfParameters>
        </kineticLaw>
      </reaction>
      <reaction id="R141" name="R141" reversible="true">
        <listOfReactants>
          <speciesReference species="M_HYDROXYAKG_c" />
        </listOfReactants>
        <listOfProducts>
          <speciesReference species="M_GLX_c" />
          <speciesReference species="M_PYR_c" />
        </listOfProducts>
        <listOfModifiers>
          <modifierSpeciesReference species="e_R141" />
        </listOfModifiers>
        <kineticLaw>
<math xmlns="http://www.w3.org/1998/Math/MathML"> 
       <ci> kB_R141</ci> 
   </math>
          <listOfParameters>
            <parameter id="kB_R141" name="kB_R141" value="0.0" />
          </listOfParameters>
        </kineticLaw>
      </reaction>
      <reaction id="R142" name="R142" reversible="true">
        <listOfReactants>
          <speciesReference species="M_P5C_c" />
          <speciesReference species="M_NAD_c" />
        </listOfReactants>
        <listOfProducts>
          <speciesReference species="M_GLU_c" />
          <speciesReference species="M_NADH_c" />
        </listOfProducts>
        <listOfModifiers>
          <modifierSpeciesReference species="e_R142" />
        </listOfModifiers>
        <kineticLaw>
<math xmlns="http://www.w3.org/1998/Math/MathML"> 
       <ci> kB_R142</ci> 
   </math>
          <listOfParameters>
            <parameter id="kB_R142" name="kB_R142" value="0.0" />
          </listOfParameters>
        </kineticLaw>
      </reaction>
      <reaction id="R143" name="R143" reversible="true">
        <listOfReactants>
          <speciesReference species="M_ARG_c" />
        </listOfReactants>
        <listOfProducts>
          <speciesReference species="M_NH3_c" />
          <speciesReference species="M_CITR_c" />
        </listOfProducts>
        <listOfModifiers>
          <modifierSpeciesReference species="e_R143" />
        </listOfModifiers>
        <kineticLaw>
<math xmlns="http://www.w3.org/1998/Math/MathML"> 
       <ci> kB_R143</ci> 
   </math>
          <listOfParameters>
            <parameter id="kB_R143" name="kB_R143" value="0.0" />
          </listOfParameters>
        </kineticLaw>
      </reaction>
      <reaction id="R144" name="R144" reversible="true">
        <listOfReactants>
          <speciesReference species="M_ORN_c" />
          <speciesReference species="M_AKG_c" />
        </listOfReactants>
        <listOfProducts>
          <speciesReference species="M_GLUGSAL_c" />
          <speciesReference species="M_GLU_c" />
        </listOfProducts>
        <listOfModifiers>
          <modifierSpeciesReference species="e_R144" />
        </listOfModifiers>
        <kineticLaw>
<math xmlns="http://www.w3.org/1998/Math/MathML"> 
       <ci> kB_R144</ci> 
   </math>
          <listOfParameters>
            <parameter id="kB_R144" name="kB_R144" value="0.0" />
          </listOfParameters>
        </kineticLaw>
      </reaction>
      <reaction id="R145" name="R145" reversible="true">
        <listOfReactants>
          <speciesReference species="M_CAP_c" />
          <speciesReference species="M_ORN_c" />
        </listOfReactants>
        <listOfProducts>
          <speciesReference species="M_PI_c" />
          <speciesReference species="M_CITR_c" />
        </listOfProducts>
        <listOfModifiers>
          <modifierSpeciesReference species="e_R145" />
        </listOfModifiers>
        <kineticLaw>
<math xmlns="http://www.w3.org/1998/Math/MathML"> 
       <ci> kB_R145</ci> 
   </math>
          <listOfParameters>
            <parameter id="kB_R145" name="kB_R145" value="0.0" />
          </listOfParameters>
        </kineticLaw>
      </reaction>
      <reaction id="R146" name="R146" reversible="true">
        <listOfReactants>
          <speciesReference species="M_ORN_c" />
        </listOfReactants>
        <listOfProducts>
          <speciesReference species="M_PTRSC_c" />
          <speciesReference species="M_CO2_c" />
        </listOfProducts>
        <listOfModifiers>
          <modifierSpeciesReference species="e_R146" />
        </listOfModifiers>
        <kineticLaw>
<math xmlns="http://www.w3.org/1998/Math/MathML"> 
       <ci> kB_R146</ci> 
   </math>
          <listOfParameters>
            <parameter id="kB_R146" name="kB_R146" value="0.0" />
          </listOfParameters>
        </kineticLaw>
      </reaction>
      <reaction id="R147" name="R147" reversible="true">
        <listOfReactants>
          <speciesReference species="M_SAM_c" />
          <speciesReference species="M_PTRSC_c" />
        </listOfReactants>
        <listOfProducts>
          <speciesReference species="M_5MTA_c" />
          <speciesReference species="M_SPRMD_c" />
        </listOfProducts>
        <listOfModifiers>
          <modifierSpeciesReference species="e_R147" />
        </listOfModifiers>
        <kineticLaw>
<math xmlns="http://www.w3.org/1998/Math/MathML"> 
       <ci> kB_R147</ci> 
   </math>
          <listOfParameters>
            <parameter id="kB_R147" name="kB_R147" value="0.0" />
          </listOfParameters>
        </kineticLaw>
      </reaction>
      <reaction id="R148" name="R148" reversible="true">
        <listOfReactants>
          <speciesReference species="M_UREA_c" />
        </listOfReactants>
        <listOfProducts>
          <speciesReference species="M_NH3_c" />
          <speciesReference species="M_CO2_c" />
        </listOfProducts>
        <listOfModifiers>
          <modifierSpeciesReference species="e_R148" />
        </listOfModifiers>
        <kineticLaw>
<math xmlns="http://www.w3.org/1998/Math/MathML"> 
       <ci> kB_R148</ci> 
   </math>
          <listOfParameters>
            <parameter id="kB_R148" name="kB_R148" value="0.0" />
          </listOfParameters>
        </kineticLaw>
      </reaction>
      <reaction id="R149" name="R149" reversible="true">
        <listOfReactants>
          <speciesReference species="M_GLU_c" />
          <speciesReference species="M_OMVAL_c" />
        </listOfReactants>
        <listOfProducts>
          <speciesReference species="M_ILE_c" />
          <speciesReference species="M_AKG_c" />
        </listOfProducts>
        <listOfModifiers>
          <modifierSpeciesReference species="e_R149" />
        </listOfModifiers>
        <kineticLaw>
<math xmlns="http://www.w3.org/1998/Math/MathML"> 
<apply>
<divide />
<apply>
<minus />
<apply>
<divide /> 
<apply>
<times /> 
<ci>Vf</ci> 
<ci>e_R149</ci> 
<ci>M_ILE_c</ci> 
<ci>M_AKG_c</ci> 
</apply>
<apply>
<times />
<ci>KiA</ci> 
<ci>KmB</ci>
</apply>
</apply>
<apply>
<divide />
<apply>
<times />
<ci>Vr</ci>
<ci>e_R149</ci> 
<ci>M_GLU_c</ci> 
<ci>M_GLU_c</ci>
</apply>
<apply>
<times />
<ci>KmP</ci> 
<ci>KiQ</ci>
</apply>
</apply>
</apply>
<apply>
<plus /> 
<cn type="integer">1</cn><apply>
<divide /> 
<ci>M_ILE_c</ci>
<ci>KiA</ci>
</apply>
<apply>
<divide />
<ci>M_AKG_c</ci> 
<ci>KiB</ci>
</apply>
<apply>
<divide /> 
<ci>M_GLU_c</ci>
<ci>KiP</ci> 
</apply>
<apply>
<divide />
<ci>M_GLU_c</ci>
<ci>KiQ</ci>
</apply>
 <apply>
<divide />
<apply>
<times /> 
<ci>M_ILE_c</ci> 
<ci>M_AKG_c</ci> 
</apply>
<apply>
<times />
<ci>KiA</ci> 
<ci>KmB</ci> 
</apply>
</apply>
<apply>
<divide />
<apply>
<times />
<ci>M_GLU_c</ci>
<ci>M_GLU_c</ci>
</apply>
<apply>
<times />
<ci>KmP</ci>
<ci>KiQ</ci>
</apply>
</apply>
</apply>
</apply>
</math>
          <listOfParameters>
            <parameter id="Vf" name="Vf" value="0.150390625" />
            <parameter id="KiA" name="KiA" value="8.398437499999999E-9" />
            <parameter id="KiB" name="KiB" value="0.0556640625" />
            <parameter id="KiP" name="KiP" value="8.115234374999999E-7" />
            <parameter id="KiQ" name="KiQ" value="0.08984375" />
            <parameter id="KmB" name="KmB" value="1.0" />
            <parameter id="KmP" name="KmP" value="1.0" />
            <parameter id="Vr" name="Vr" value="3.203125" />
          </listOfParameters>
        </kineticLaw>
      </reaction>
      <reaction id="R150" name="R150" reversible="true">
        <listOfReactants>
          <speciesReference species="M_LIPO_c" />
          <speciesReference species="M_OXOMETHYLPENTANOATE_c" />
        </listOfReactants>
        <listOfProducts>
          <speciesReference species="M_2MBUTLIPO_c" />
          <speciesReference species="M_CO2_c" />
        </listOfProducts>
        <listOfModifiers>
          <modifierSpeciesReference species="e_R150" />
        </listOfModifiers>
        <kineticLaw>
<math xmlns="http://www.w3.org/1998/Math/MathML"> 
<apply>
<divide />
<apply>
<minus />
<apply>
<divide /> 
<apply>
<times /> 
<ci>Vf</ci> 
<ci>e_R150</ci> 
<ci>M_LIPO_c</ci> 
<ci>M_OXOMETHYLPENTANOATE_c</ci> 
</apply>
<apply>
<times />
<ci>KiA</ci> 
<ci>KmB</ci>
</apply>
</apply>
<apply>
<divide />
<apply>
<times />
<ci>Vr</ci>
<ci>e_R150</ci> 
<ci>M_2MBUTLIPO_c</ci> 
<ci>M_2MBUTLIPO_c</ci>
</apply>
<apply>
<times />
<ci>KmP</ci> 
<ci>KiQ</ci>
</apply>
</apply>
</apply>
<apply>
<plus /> 
<cn type="integer">1</cn><apply>
<divide /> 
<ci>M_LIPO_c</ci>
<ci>KiA</ci>
</apply>
<apply>
<divide />
<ci>M_OXOMETHYLPENTANOATE_c</ci> 
<ci>KiB</ci>
</apply>
<apply>
<divide /> 
<ci>M_2MBUTLIPO_c</ci>
<ci>KiP</ci> 
</apply>
<apply>
<divide />
<ci>M_2MBUTLIPO_c</ci>
<ci>KiQ</ci>
</apply>
 <apply>
<divide />
<apply>
<times /> 
<ci>M_LIPO_c</ci> 
<ci>M_OXOMETHYLPENTANOATE_c</ci> 
</apply>
<apply>
<times />
<ci>KiA</ci> 
<ci>KmB</ci> 
</apply>
</apply>
<apply>
<divide />
<apply>
<times />
<ci>M_2MBUTLIPO_c</ci>
<ci>M_2MBUTLIPO_c</ci>
</apply>
<apply>
<times />
<ci>KmP</ci>
<ci>KiQ</ci>
</apply>
</apply>
</apply>
</apply>
</math>
          <listOfParameters>
            <parameter id="Vf" name="Vf" value="49902.34375" />
            <parameter id="KiA" name="KiA" value="0.004794921875" />
            <parameter id="KiB" name="KiB" value="7.236328125E-9" />
            <parameter id="KiP" name="KiP" value="0.0193359375" />
            <parameter id="KiQ" name="KiQ" value="5.4101562500000005E-5" />
            <parameter id="KmB" name="KmB" value="1.0" />
            <parameter id="KmP" name="KmP" value="1.0" />
            <parameter id="Vr" name="Vr" value="7.158203125E-5" />
          </listOfParameters>
        </kineticLaw>
      </reaction>
      <reaction id="R151" name="R151" reversible="true">
        <listOfReactants>
          <speciesReference species="M_2MBUTLIPO_c" />
          <speciesReference species="M_COA_c" />
        </listOfReactants>
        <listOfProducts>
          <speciesReference species="M_2MBUTCOA_c" />
          <speciesReference species="M_DLIPO_c" />
        </listOfProducts>
        <listOfModifiers>
          <modifierSpeciesReference species="e_R151" />
        </listOfModifiers>
        <kineticLaw>
<math xmlns="http://www.w3.org/1998/Math/MathML"> 
<apply>
<divide />
<apply>
<minus />
<apply>
<divide /> 
<apply>
<times /> 
<ci>Vf</ci> 
<ci>e_R151</ci> 
<ci>M_2MBUTLIPO_c</ci> 
<ci>M_COA_c</ci> 
</apply>
<apply>
<times />
<ci>KiA</ci> 
<ci>KmB</ci>
</apply>
</apply>
<apply>
<divide />
<apply>
<times />
<ci>Vr</ci>
<ci>e_R151</ci> 
<ci>M_2MBUTCOA_c</ci> 
<ci>M_2MBUTCOA_c</ci>
</apply>
<apply>
<times />
<ci>KmP</ci> 
<ci>KiQ</ci>
</apply>
</apply>
</apply>
<apply>
<plus /> 
<cn type="integer">1</cn><apply>
<divide /> 
<ci>M_2MBUTLIPO_c</ci>
<ci>KiA</ci>
</apply>
<apply>
<divide />
<ci>M_COA_c</ci> 
<ci>KiB</ci>
</apply>
<apply>
<divide /> 
<ci>M_2MBUTCOA_c</ci>
<ci>KiP</ci> 
</apply>
<apply>
<divide />
<ci>M_2MBUTCOA_c</ci>
<ci>KiQ</ci>
</apply>
 <apply>
<divide />
<apply>
<times /> 
<ci>M_2MBUTLIPO_c</ci> 
<ci>M_COA_c</ci> 
</apply>
<apply>
<times />
<ci>KiA</ci> 
<ci>KmB</ci> 
</apply>
</apply>
<apply>
<divide />
<apply>
<times />
<ci>M_2MBUTCOA_c</ci>
<ci>M_2MBUTCOA_c</ci>
</apply>
<apply>
<times />
<ci>KmP</ci>
<ci>KiQ</ci>
</apply>
</apply>
</apply>
</apply>
</math>
          <listOfParameters>
            <parameter id="Vf" name="Vf" value="0.150390625" />
            <parameter id="KiA" name="KiA" value="9.765625E-12" />
            <parameter id="KiB" name="KiB" value="418.9453125" />
            <parameter id="KiP" name="KiP" value="5703125.0" />
            <parameter id="KiQ" name="KiQ" value="6269531.25" />
            <parameter id="KmB" name="KmB" value="1.0" />
            <parameter id="KmP" name="KmP" value="1.0" />
            <parameter id="Vr" name="Vr" value="1162.109375" />
          </listOfParameters>
        </kineticLaw>
      </reaction>
      <reaction id="R152" name="R152" reversible="true">
        <listOfReactants>
          <speciesReference species="M_MK_c" />
          <speciesReference species="M_2MBUTCOA_c" />
        </listOfReactants>
        <listOfProducts>
          <speciesReference species="M_MKH2_c" />
          <speciesReference species="M_2MBECOA_c" />
        </listOfProducts>
        <listOfModifiers>
          <modifierSpeciesReference species="e_R152" />
        </listOfModifiers>
        <kineticLaw>
<math xmlns="http://www.w3.org/1998/Math/MathML"> 
<apply>
<divide />
<apply>
<minus />
<apply>
<divide /> 
<apply>
<times /> 
<ci>Vf</ci> 
<ci>e_R152</ci> 
<ci>M_MK_c</ci> 
<ci>M_2MBUTCOA_c</ci> 
</apply>
<apply>
<times />
<ci>KiA</ci> 
<ci>KmB</ci>
</apply>
</apply>
<apply>
<divide />
<apply>
<times />
<ci>Vr</ci>
<ci>e_R152</ci> 
<ci>M_MKH2_c</ci> 
<ci>M_MKH2_c</ci>
</apply>
<apply>
<times />
<ci>KmP</ci> 
<ci>KiQ</ci>
</apply>
</apply>
</apply>
<apply>
<plus /> 
<cn type="integer">1</cn><apply>
<divide /> 
<ci>M_MK_c</ci>
<ci>KiA</ci>
</apply>
<apply>
<divide />
<ci>M_2MBUTCOA_c</ci> 
<ci>KiB</ci>
</apply>
<apply>
<divide /> 
<ci>M_MKH2_c</ci>
<ci>KiP</ci> 
</apply>
<apply>
<divide />
<ci>M_MKH2_c</ci>
<ci>KiQ</ci>
</apply>
 <apply>
<divide />
<apply>
<times /> 
<ci>M_MK_c</ci> 
<ci>M_2MBUTCOA_c</ci> 
</apply>
<apply>
<times />
<ci>KiA</ci> 
<ci>KmB</ci> 
</apply>
</apply>
<apply>
<divide />
<apply>
<times />
<ci>M_MKH2_c</ci>
<ci>M_MKH2_c</ci>
</apply>
<apply>
<times />
<ci>KmP</ci>
<ci>KiQ</ci>
</apply>
</apply>
</apply>
</apply>
</math>
          <listOfParameters>
            <parameter id="Vf" name="Vf" value="0.1513671875" />
            <parameter id="KiA" name="KiA" value="1.044921875E-6" />
            <parameter id="KiB" name="KiB" value="250.0" />
            <parameter id="KiP" name="KiP" value="9.9609375" />
            <parameter id="KiQ" name="KiQ" value="1.962890625E-4" />
            <parameter id="KmB" name="KmB" value="1.0" />
            <parameter id="KmP" name="KmP" value="1.0" />
            <parameter id="Vr" name="Vr" value="6.0546875E-9" />
          </listOfParameters>
        </kineticLaw>
      </reaction>
      <reaction id="R153" name="R153" reversible="true">
        <listOfReactants>
          <speciesReference species="M_2MBECOA_c" />
        </listOfReactants>
        <listOfProducts>
          <speciesReference species="M_HMBUTCOA_c" />
        </listOfProducts>
        <listOfModifiers>
          <modifierSpeciesReference species="e_R153" />
        </listOfModifiers>
        <kineticLaw>
<math xmlns="http://www.w3.org/1998/Math/MathML">  
<apply>
   <divide />
   <apply>
       <minus />
       <apply>
           <times />
           <ci>KA</ci>
           <ci>e_R153</ci>
           <ci>M_2MBECOA_c</ci>
       </apply>
       <apply>
           <times />
           <ci>KP</ci>
           <ci>e_R153</ci>
           <ci>M_HMBUTCOA_c</ci>
       </apply>
   </apply>
       <apply>
           <plus />
           <cn type="integer">1</cn>
       <apply>
           <divide />
           <ci>M_2MBECOA_c</ci>
           <ci>KmA</ci>
       </apply>
       <apply>
           <divide />
           <ci>M_HMBUTCOA_c</ci>
           <ci>KmP</ci>
       </apply>
   </apply>
</apply>
</math>
          <listOfParameters>
            <parameter id="KA" name="KA" value="862.3046875" />
            <parameter id="KP" name="KP" value="0.06787109375" />
            <parameter id="KmA" name="KmA" value="0.040917968750000006" />
            <parameter id="KmP" name="KmP" value="8.75E-5" />
          </listOfParameters>
        </kineticLaw>
      </reaction>
      <reaction id="R154" name="R154" reversible="true">
        <listOfReactants>
          <speciesReference species="M_HMBUTCOA_c" />
          <speciesReference species="M_NAD_c" />
        </listOfReactants>
        <listOfProducts>
          <speciesReference species="M_MAACCOA_c" />
          <speciesReference species="M_NADH_c" />
        </listOfProducts>
        <listOfModifiers>
          <modifierSpeciesReference species="e_R154" />
        </listOfModifiers>
        <kineticLaw>
<math xmlns="http://www.w3.org/1998/Math/MathML"> 
<apply>
<divide />
<apply>
<minus />
<apply>
<divide /> 
<apply>
<times /> 
<ci>Vf</ci> 
<ci>e_R154</ci> 
<ci>M_HMBUTCOA_c</ci> 
<ci>M_NAD_c</ci> 
</apply>
<apply>
<times />
<ci>KiA</ci> 
<ci>KmB</ci>
</apply>
</apply>
<apply>
<divide />
<apply>
<times />
<ci>Vr</ci>
<ci>e_R154</ci> 
<ci>M_MAACCOA_c</ci> 
<ci>M_MAACCOA_c</ci>
</apply>
<apply>
<times />
<ci>KmP</ci> 
<ci>KiQ</ci>
</apply>
</apply>
</apply>
<apply>
<plus /> 
<cn type="integer">1</cn><apply>
<divide /> 
<ci>M_HMBUTCOA_c</ci>
<ci>KiA</ci>
</apply>
<apply>
<divide />
<ci>M_NAD_c</ci> 
<ci>KiB</ci>
</apply>
<apply>
<divide /> 
<ci>M_MAACCOA_c</ci>
<ci>KiP</ci> 
</apply>
<apply>
<divide />
<ci>M_MAACCOA_c</ci>
<ci>KiQ</ci>
</apply>
 <apply>
<divide />
<apply>
<times /> 
<ci>M_HMBUTCOA_c</ci> 
<ci>M_NAD_c</ci> 
</apply>
<apply>
<times />
<ci>KiA</ci> 
<ci>KmB</ci> 
</apply>
</apply>
<apply>
<divide />
<apply>
<times />
<ci>M_MAACCOA_c</ci>
<ci>M_MAACCOA_c</ci>
</apply>
<apply>
<times />
<ci>KmP</ci>
<ci>KiQ</ci>
</apply>
</apply>
</apply>
</apply>
</math>
          <listOfParameters>
            <parameter id="Vf" name="Vf" value="0.1513671875" />
            <parameter id="KiA" name="KiA" value="0.0069335937500000005" />
            <parameter id="KiB" name="KiB" value="9091796.875" />
            <parameter id="KiP" name="KiP" value="2.001953125" />
            <parameter id="KiQ" name="KiQ" value="36.81640625" />
            <parameter id="KmB" name="KmB" value="1.0" />
            <parameter id="KmP" name="KmP" value="1.0" />
            <parameter id="Vr" name="Vr" value="7.6953125E-6" />
          </listOfParameters>
        </kineticLaw>
      </reaction>
      <reaction id="R155" name="R155" reversible="true">
        <listOfReactants>
          <speciesReference species="M_COA_c" />
          <speciesReference species="M_MAACCOA_c" />
        </listOfReactants>
        <listOfProducts>
          <speciesReference species="M_PROPIONYLCOA_c" />
          <speciesReference species="M_ACCOA_c" />
        </listOfProducts>
        <listOfModifiers>
          <modifierSpeciesReference species="e_R155" />
        </listOfModifiers>
        <kineticLaw>
<math xmlns="http://www.w3.org/1998/Math/MathML"> 
<apply>
<divide />
<apply>
<minus />
<apply>
<divide /> 
<apply>
<times /> 
<ci>Vf</ci> 
<ci>e_R155</ci> 
<ci>M_COA_c</ci> 
<ci>M_MAACCOA_c</ci> 
</apply>
<apply>
<times />
<ci>KiA</ci> 
<ci>KmB</ci>
</apply>
</apply>
<apply>
<divide />
<apply>
<times />
<ci>Vr</ci>
<ci>e_R155</ci> 
<ci>M_PROPIONYLCOA_c</ci> 
<ci>M_PROPIONYLCOA_c</ci>
</apply>
<apply>
<times />
<ci>KmP</ci> 
<ci>KiQ</ci>
</apply>
</apply>
</apply>
<apply>
<plus /> 
<cn type="integer">1</cn><apply>
<divide /> 
<ci>M_COA_c</ci>
<ci>KiA</ci>
</apply>
<apply>
<divide />
<ci>M_MAACCOA_c</ci> 
<ci>KiB</ci>
</apply>
<apply>
<divide /> 
<ci>M_PROPIONYLCOA_c</ci>
<ci>KiP</ci> 
</apply>
<apply>
<divide />
<ci>M_PROPIONYLCOA_c</ci>
<ci>KiQ</ci>
</apply>
 <apply>
<divide />
<apply>
<times /> 
<ci>M_COA_c</ci> 
<ci>M_MAACCOA_c</ci> 
</apply>
<apply>
<times />
<ci>KiA</ci> 
<ci>KmB</ci> 
</apply>
</apply>
<apply>
<divide />
<apply>
<times />
<ci>M_PROPIONYLCOA_c</ci>
<ci>M_PROPIONYLCOA_c</ci>
</apply>
<apply>
<times />
<ci>KmP</ci>
<ci>KiQ</ci>
</apply>
</apply>
</apply>
</apply>
</math>
          <listOfParameters>
            <parameter id="Vf" name="Vf" value="0.158203125" />
            <parameter id="KiA" name="KiA" value="9.072265625E-9" />
            <parameter id="KiB" name="KiB" value="8.994140625E-8" />
            <parameter id="KiP" name="KiP" value="0.00703125" />
            <parameter id="KiQ" name="KiQ" value="2.96875E-4" />
            <parameter id="KmB" name="KmB" value="1.0" />
            <parameter id="KmP" name="KmP" value="1.0" />
            <parameter id="Vr" name="Vr" value="4.1015625E-4" />
          </listOfParameters>
        </kineticLaw>
      </reaction>
      <reaction id="R156" name="R156" reversible="true">
        <listOfReactants>
          <speciesReference species="M_PROPIONYLCOA_c" />
          <speciesReference species="M_BIOTIN_CO2_c" />
        </listOfReactants>
        <listOfProducts>
          <speciesReference species="M_SMMALONYLCOA_c" />
          <speciesReference species="M_BIOTIN_c" stoichiometry="0.0" />
        </listOfProducts>
        <listOfModifiers>
          <modifierSpeciesReference species="e_R156" />
        </listOfModifiers>
        <kineticLaw>
<math xmlns="http://www.w3.org/1998/Math/MathML"> 
       <ci> kB_R156</ci> 
   </math>
          <listOfParameters>
            <parameter id="kB_R156" name="kB_R156" value="0.0" />
          </listOfParameters>
        </kineticLaw>
      </reaction>
      <reaction id="R157" name="R157" reversible="true">
        <listOfReactants>
          <speciesReference species="M_RMMALONYLCOA_c" />
        </listOfReactants>
[truncated: 873,074 more chars]
