# Supplementary material for: Construction of a Genome-Scale Kinetic Model of Mycobacterium Tuberculosis Using Generic Rate Equations
Source: Metabolites. 2012 Jul 3;2(3):382–97. doi: 10.3390/metabo2030382 (PMC3901218; doi:10.3390/metabo2030382)
Supplement: Supplementary File 3 — Supplementary (ZIP, 79 KB) [file metabolites-02-00382-s003.zip]

Archive with 1 entries (1 files):
- Supplementary File 3 - Glycerol at 1 mmolgDW.xml
